# Supplementary material for: Ownership succession, risk taking and debt financing from the perspective of the institutional environment
Source: PLoS One. 2025 Jul 24;20(7):e0327492. doi: 10.1371/journal.pone.0327492 (PMC12289026; doi:10.1371/journal.pone.0327492)
Supplement: S1 Data — (XLSX) [file pone.0327492.s001.xlsx]

## Sheet: Sheet1
id	year	ind	sfo	debt	ear	ipo	cash	scale	lia	deve	fixed	mv	top	dual	mar	gov	pri	pro	res	law	risktake
426	2017	B09	0.2976	0.0586731	0.1691	21.6528	0.125053	22.9566	0.423948	1.43897	0.356468	1.23928	0.1429	0	4.83	3.64	7.03	7.88	4.55	1.89	5.0715
426	2018	B09	0.2976	0.0610063	0.19	22.6667	0.128455	22.9131	0.427777	0.155136	0.32038	2.73717	0.1667	0	4.85	3.4	7.43	7.83	5.76	1.86	2.74447
503	2011	S90	0.190343	0.00717072	0.29	19.3611	0.0509817	21.0737	0.111885	-0.176553	0.0581803	2.51566	0.3333	0	4.76	4.7	7.42	6.31	2.7	2.43	7.78886
503	2012	I63	0.214166	0.0405826	0.62	20.3778	0.0445524	21.1143	0.128211	0.184749	0.0576522	2.81101	0.3333	0	5.46	5.42	7.56	6.31	4.43	3.49	7.78886
503	2013	I64	0.218003	0.0420155	0.23	21.3917	0.111752	21.0796	0.109044	0.067223	0.0633403	0.628803	0.25	0	5.68	5.33	8.41	6.31	4.76	3.55	6.56079
503	2015	I64	0.220961	0	0.06	23.4194	0.00905026	21.1165	0.068741	-0.006377	0.0476669	1.46318	0.25	0	5.21	5.67	9.25	6.95	5.55	5.66	20.2721
503	2016	I64	0.221361	0	0.9799	23.9361	0.0153742	21.1236	0.053002	0.118693	0.031514	1.504	0.25	0	5.28	4.86	9.04	6.8	3.44	2.24	23.4783
513	2010	C27	0.282042	0.0566523	0.2	17.425	0.172938	22.0213	0.279313	0.050416	0.219537	1.56595	0.1429	1	7.73	8.38	8.67	9.66	4.54	7.4	4.78844
513	2011	C27	0.282208	0.0546013	0.5	18.4389	0.15386	22.25	0.345714	0.159971	0.23693	3.43828	0.1429	1	7.88	8.26	9.23	9.66	4.87	7.54	0.909389
513	2012	C27	0.292331	0.0951709	0.18	19.4556	0.10543	22.452	0.435524	0.246801	0.200095	1.34571	0.1429	1	8.33	7.85	9.35	9.66	5.84	9.13	0.909389
513	2013	C27	0.292334	0.074792	0.28	20.4694	0.0670098	22.6052	0.451033	0.171206	0.301083	2.27671	0	0	8.64	7.84	9.82	9.66	6.47	9.65	20.4326
513	2014	C27	0.292334	0.0514776	0.1077	21.4833	0.0982381	22.7115	0.440964	0.200394	0.403085	2.03975	0	0	9.3	8.47	9.99	9.57	6.59	12.15	20.4326
517	2015	K70	0.7675	0	0.6399	22.7278	0.0832303	22.7945	0.543365	-0.432139	0.00315563	12.0272	0.1667	0	10	7.53	9.95	8.24	7.48	18.27	4.86582
517	2016	K70	0.7675	0.0202582	0.01	23.7444	0.016345	23.1308	0.668969	0.536415	0.00315563	1.98094	0.2	0	9.97	7.24	10.25	8.28	7.16	16.94	4.86582
517	2017	K70	0.7675	0.00568389	0.63	23.9361	-0.0198387	23.3031	0.678841	1.46823	0.00315563	1.24614	0.4	0	10.29	7.12	10.32	8.26	7.74	19.11	3.39754
517	2018	K70	0.7675	0.0287055	0.08	23.9361	-0.111687	23.9144	0.803889	-0.06952	0.00315563	0.582938	0.2	0	10.62	7.01	10.4	8.24	8.36	21.57	3.1913
546	2012	K70	0.0854	0.0115741	-0.4219	19.3222	0.14961	20.2136	0.573679	-0.323762	0.0371132	3.12451	0	0	6.06	6.15	6.93	8.57	4.9	4.2	8.03427
546	2013	K70	0.124215	0.016874	0.138	20.3361	-0.0696588	20.2136	0.301097	-0.246847	0.103745	6.73985	0	0	6.11	6.06	7.18	8.57	5.09	4.23	5.72031
546	2014	C30	0.445716	0.156223		21.35	0.0404629	22.1317	0.581223	1.50663	0.59088	0.714574	0	0	6.27	6.01	7.45	8.32	5.43	4.87	5.72031
546	2015	C30	0.406979	0.16899	0.4	22.3639	0.0638702	22.199	0.543304	0.358047	0.556152	0.415268	0	0	6.47	5.79	7.9	8.28	5.82	5.2	5.72031
546	2016	C30	0.4061	0.137558		23.3806	-0.00470339	22.3564	0.544929	0.160219	0.552085	0.30814	0	0	6.7	5.46	8.14	8.23	5.97	5.7	7.46068
546	2017	C30	0.379787	0.133144	0.0913	23.9361	0.0367811	22.8015	0.516107	1.34435	0.419421	1.99659	0	0	6.84	5.26	8.63	8.19	6.4	6.09	7.46068
546	2018	N77	0.379788	0.164661	0.26	23.9361	0.0642618	22.8533	0.493778	0.571742	0.433994	2.44526	0.25	0	6.98	5.06	9.15	8.15	6.87	6.51	5.59858
546	2019	N77	0.329688	0.184549	0.7	23.9361	0.0701317	22.9371	0.464441	0.024728	0.438624	0.788768	0.2	1	7.13	4.87	9.7	8.11	7.36	6.96	3.25613
558	2010	K70	0.6593	0.0811016	0.49	16.8889	-0.077686	22.0477	0.76416	0.625752	0.0755203	1.06774	0	0	8.18	8.15	9.51	8.39	3.88	11.22	3.65281
558	2011	K70	0.6593	0.160312	2.16	17.9028	-0.0951657	22.2541	0.781555	-0.432139	0.0601131	1.33303	0	0	8.31	8.02	9.54	8.39	4.17	11.78	13.6696
558	2012	K70	0.6594	0.08418	0.1169	18.9194	0.0523164	22.4945	0.806471	0.183576	0.0444434	12.0272	0	0	9.28	7.54	9.58	8.39	5.56	15.56	13.6696
558	2013	K70	0.6594	0.0423066	0.3138	19.9333	0.120552	22.5581	0.81632	0.782176	0.0405531	1.87465	0	0	9.37	7.51	9.75	8.39	5.57	15.98	13.6696
558	2014	K70	0.5933	0.0812308	0.06	20.9472	-0.0256312	22.2661	0.6261	0.774199	0.0578237	0.688332	0	0	9.73	7.65	9.88	8.26	6.92	16.19	13.6696
558	2015	K70	0.5933	0.0660223		21.9611	-0.0171292	21.7638	0.521308	-0.31991	0.0930503	0.722013	0	0	10	7.53	9.95	8.24	7.48	18.27	14.2359
558	2016	K70	0.5386	0.0117883	0.22	22.9778	0.114549	21.6574	0.45875	0.503182	0.104835		0	0	9.97	7.24	10.25	8.28	7.16	16.94	4.70042
558	2017	K70	0.5386	0.126954	0.1289	23.9361	-0.0428737	21.6602	0.457423	-0.432139	0.101779	3.05656	0	0	10.29	7.12	10.32	8.26	7.74	19.11	4.70042
558	2018	K70	0.5386	0.110061	0.1	23.9361	0.168607	21.736	0.509575	-0.432139	0.0843532	1.58215	0	0	10.62	7.01	10.4	8.24	8.36	21.57	4.70042
667	2014	K70	0.09348	0.00710588	1.58	18.3333	0.0548313	23.4907	0.645221	-0.392437	0.0242737	7.43238	0.1429	1	4.81	5.29	5.52	6.81	4.96	2.14	3.66053
667	2015	K70	0.09348	0.00171874	-0.8279	19.3472	0.0274158	23.5829	0.652122	1.22233	0.0210521	0.581218	0	0	4.43	5.21	5.83	7	5.37	2.02	2.60418
667	2016	K70	0.10008	0	0.112	20.3639	0.187587	23.6245	0.624281	0.112373	0.0193828	0.508971	0	0	4.55	5.35	5	6.7	4.07	1.64	3.7346
667	2017	K70	0.09348	0	0.37	21.3778	-0.0598803	23.5708	0.564867	-0.147199	0.0179259	4.63876	0	0	4.57	5.27	5.28	6.89	4.41	1.55	2.53288
667	2018	K70	0.10008	0.00887507		22.3917	0.0307434	23.863	0.662576	-0.432139	0.0522851	1.90601	0	0	4.59	5.18	5.58	7.08	4.78	1.46	1.48912
668	2010	K70	0.3928	0.0136612	0.2224	14.2611	-0.00278972	20.6737	0.217192	-0.432139	0.00497485	5.48817	0.3333	1	8.79	8.72	6.77	7.64	8.99	11.55	8.49818
668	2011	K70	0.3928	0	0.51	15.275	0.0304894	20.6628	0.213661	-0.428162	0.00509929	2.49264	0	0	8.89	8.59	7.29	7.64	9.46	11.17	6.29044
668	2012	K70	0.3928	0	0.61	16.2917	-0.0883089	20.8325	0.333519	-0.269982	0.00386707	1.96449	0	0	8.7	7.72	7.51	7.64	9.18	11.28	6.29044
668	2013	K70	0.3928	0.0986056	0.6	17.3056	-0.108824	21.1428	0.508794	0.688285	0.00315563	2.4012	0	0	8.94	7.65	8.23	7.64	9.58	11.33	6.29044
668	2014	K70	0.3928	0.0118538	0.61	18.3194	0.0953864	21.2463	0.585729	-0.432139	0.00315563	2.85655	0	0	9.77	8.59	8.53	8.42	10.66	12.68	6.29044
700	2010	C36	0.305675	0.404664		14.0389	0.0300979	22.0828	0.763317	0.140966	0.200019	1.65249	0.3333	1	8.59	9.05	9.94	8.25	5.06	10.62	10.2202
700	2011	C36	0.305675	0.404664	-1.42	15.0528	0.0805065	22.0895	0.693056	-0.003348	0.215478	8.37168	0.3333	1	9.18	8.96	9.99	8.25	5.59	13.1	11.1999
700	2012	C36	0.282661	0.397683	0.94	16.0694	0.0771249	22.1174	0.660946	0.254618	0.21903	2.24232	0.3333	1	9.94	8.6	9.98	8.25	6.8	16.12	4.11298
700	2013	C36	0.297723	0.278716		17.0833	0.117907	22.0811	0.599532	0.177224	0.220826	2.01366	0.3333	1	9.86	8.62	10.38	8.25	7.32	14.82	5.80927
700	2014	C36	0.297723	0.300364	0.4453	18.0972	0.0979862	22.0915	0.64609	0.170369	0.214772	3.64234	0.3333	1	9.64	8.45	10.34	8.25	7.61	13.52	5.80927
700	2015	C36	0.279264	0.195272	0.36	19.1111	0.0571829	22.2401	0.470709	-0.076293	0.310285	3.1844	0.25	1	9.3	8.27	10.44	8.25	8.22	15.46	5.80927
700	2016	C36	0.273224	0.229741	0.2391	20.1278	0.0526098	22.504	0.477059	0.01743	0.240373	3.00467	0.25	1	9.26	7.89	10.83	8.27	7.11	12.2	2.67545
700	2017	C36	0.275523	0.211698	0.11	21.1417	0.0101085	22.7425	0.64302	0.360113	0.250093	1.9759	0.25	1	9.46	7.72	10.93	8.27	7.68	13.95	2.67545
700	2018	C36	0.354205	0.269625	2.19	22.1556	-0.00198077	22.7244	0.685327	0.144119	0.345595	1.39209	0.25	1	9.67	7.55	11.03	8.27	8.29	15.95	2.67545
700	2019	C36	0.354205	0.305163	0.123	23.1694	0.0215172	22.7832	0.696701	0.105501	0.372403	0.414347	0.25	1	9.88	7.39	11.13	8.27	8.96	18.24	2.67545
718	2010	K70	0.636	0.0305032	-0.4821	13.9306	-0.13971	23.4453	0.753112	0.243584	0.013833	6.25438	0.3333	1	5.42	6.36	5.95	8.57	3.99	2.6	2.52645
718	2011	K70	0.636	0.0157057	0.44	14.9444	-0.0506776	23.5769	0.74768	0.054997	0.0256714	2.46032	0.1667	1	5.55	6.21	6.56	8.57	4.23	2.65	2.87871
718	2012	K70	0.5381	0.0624894	0.14	15.9611	0.107587	23.675	0.730568	0.202375	0.0229516	1.18886	0.1667	1	6.06	6.15	6.93	8.57	4.9	4.2	3.29879
718	2013	K70	0.636	0.0654616	0.15	16.975	0.114706	23.7532	0.79086	0.525275	0.0203583	10.3348	0.2	1	6.11	6.06	7.18	8.57	5.09	4.23	3.29879
718	2014	K70	0.636	0.0832422	0.48	17.9889	0.0375403	23.7855	0.771962	-0.188074	0.00920826	5.14736	0.2	1	6.27	6.01	7.45	8.32	5.43	4.87	2.84504
718	2015	K70	0.5395	0.0544347	0.2049	19.0028	0.12717	23.9335	0.614116	0.351607	0.00666844	1.78753	0.1667	1	6.47	5.79	7.9	8.28	5.82	5.2	4.39754
718	2016	K70	0.5395	0.00642514	0.31	20.0194	0.168486	23.7769	0.611588	0.118145	0.0066574	2.10299	0.1667	1	6.7	5.46	8.14	8.23	5.97	5.7	4.39754
718	2017	K70	0.5395	0.0291854	0.08	21.0333	0.100866	23.7041	0.540393	-0.300556	0.00661765	2.06249	0.2	1	6.84	5.26	8.63	8.19	6.4	6.09	4.39754
718	2018	K70	0.5395	0.0232957	0.43	22.0472	0.0425927	23.6618	0.529465	-0.432139	0.0319252	1.66362	0.2	1	6.98	5.06	9.15	8.15	6.87	6.51	2.5913
718	2019	K70	0.5566	0.0339302	0.4056	23.0611	-0.0330119	23.6124	0.526626	0.209782	0.0505535	0.644802	0.25	1	7.13	4.87	9.7	8.11	7.36	6.96	0.690424
723	2015	C25	0.7675	0.0200528	0.19	18.9	0.0665101	23.422	0.551948	1.50663	0.448618	1.27247	0.1429	0	5.48	4.72	5.82	7.41	5.51	4.01	12.3163
723	2016	C25	0.7675	0		19.9167	0.0194308	23.2567	0.412597	0.246986	0.543356	1.69577	0.1429	0	5.66	5.07	6.5	7.38	5.27	4.06	7.1587
723	2017	C25	0.7675	0	0.47	20.9306	0.102451	23.3492	0.391882	0.721228	0.464262	1.03964	0.1429	0	5.86	5.01	7.12	7.34	5.55	4.54	5.94927
723	2018	C25	0.7675	0.11271	0.0346	21.9444	0.0821376	23.651	0.566621	0.237688	0.429289	2.84782	0.1429	0	6.07	4.96	7.8	7.29	5.84	5.07	5.94927
723	2019	C25	0.5738	0.0247964	0.23	22.9583	0.0981117	23.7008	0.527545	-0.069752	0.468343	1.96823	0.1429	0	6.29	4.91	8.54	7.25	6.15	5.67	3.80782
726	2016	C17	0.0854	0.09283	1.04	16.25	0.139338	22.9647	0.211971	-0.031032	0.557487	1.34343	0.0556	1	7.94	7.09	9.79	9.51	5.95	7.34	7.7382
726	2017	C17	0.0854	0.111608	0.127	17.2639	0.102062	23.0428	0.235536	0.071463	0.533035	4.29982	0.0588	1	8.08	6.89	10.08	9.48	6.36	8.07	7.7382
726	2018	C17	0.0854	0.125764	0.319	18.2778	0.135735	23.0782	0.266844	0.073306	0.54552	2.17061	0.0556	1	8.23	6.7	10.38	9.45	6.79	8.88	7.7382
802	2011	L72	0.274201	0	0.57	14.1806	0.0117618	20.6695	0.151412	0.066263	0.242594	5.71489	0.125	0	8.1	7.02	6.96	6.09	9.76	9.31	7.38847
802	2012	N78	0.2828	0	0.39	15.1972	0.0435499	20.6759	0.132116	-0.057829	0.270512	3.65973	0.1667	0	8.75	6.19	6.91	6.09	10.65	11.69	7.91504
835	2014	C25	0.0854	0	0.4268	15.7444	0.114854	20.2136	0.084128	-0.432139	0.126834	2.98989	0	0	6.52	6.12	7.31	8.09	5.71	5.89	60.0129
835	2015	C25	0.1093	0.101547	1.08	16.7583	0.0604145	21.112	0.766015	-0.20375	0.113482	1.78503	0	0	7.01	5.97	7.57	8.09	6.04	6.41	70.6343
835	2016	C25	0.1701	0.0500176	1.09	17.775	0.0455234	21.0408	0.741976	-0.085952	0.102706		0	0	7.08	6.31	8.14	8.1	6.13	6.72	70.6343
848	2016	C15	0.4068	0		19.4111	0.232417	21.8535	0.351975	-0.068486	0.0868698	1.07033	0.3333	0	6.42	6.99	8.8	6.58	4.35	5.39	2.58451
848	2017	C15	0.4068	0	0.26	20.425	0.0529177	21.757	0.276861	-0.162253	0.0923823	3.21859	0.3333	0	6.56	6.89	9.27	6.48	4.6	6.05	2.58451
848	2018	C15	0.4068	0	0.533	21.4389	0.183954	21.7681	0.311757	0.004779	0.0872534	1.53803	0.3333	1	6.69	6.79	9.77	6.38	4.85	6.79	2.58451
887	2018	C29	0.251802	0.0429729	0.0455	20.3694	0.0605333	23.5005	0.476338	0.050751	0.206407	2.08161	0.1111	0	7.44	5.79	10.55	8.74	5.46	8.4	2.73927
910	2015	C20	0.265265	0.115851	0.08	16.7444	0.229723	22.5913	0.625825	-0.090403	0.212984	2.07898	0		9.3	8.27	10.44	8.25	8.22	15.46	6.54925
910	2016	C20	0.264153	0.146259	-0.1847	17.7611	0.174618	22.5036	0.489455	-0.149195	0.197882	0.532966	0		9.26	7.89	10.83	8.27	7.11	12.2	5.14162
910	2017	C20	0.25248	0.0572893	0.0249	18.775	0.187552	22.5704	0.42134	0.079138	0.167463	10.0209	0		9.46	7.72	10.93	8.27	7.68	13.95	4.83933
910	2018	C20	0.367578	0.0336192	0.04	19.7889	0.144643	22.6602	0.351712	0.030224	0.179891	1.62555	0		9.67	7.55	11.03	8.27	8.29	15.95	4.83933
910	2019	C20	0.367738	0.0388438	1.3	20.8028	0.0686071	22.8032	0.3426	0.005058	0.228992	0.967766	0		9.88	7.39	11.13	8.27	8.96	18.24	4.83933
929	2010	C15	0.0854	0.202549		11.6917	0.0631363	21.056	0.331106	-0.094591	0.249367	1.19727	0.1667	0	3.28	4.6	1.19	7.23	2.05	2.07	10.3202
929	2011	C15	0.0854	0.132801		12.7056	0.124854	20.9524	0.267977	-0.001977	0.266357	1.13589	0	0	3.37	4.53	1.47	7.23	2.08	2.11	9.22193
929	2012	C15	0.0854	0.13649	0.13	13.7222	0.0363997	21.054	0.302385	0.061173	0.277698	1.82636	0	0	3.26	3.6	2.01	7.23	2.21	1.83	9.43858
929	2013	C15	0.0854	0.111872	0.45	14.7361	0.08056	21.0873	0.293266	0.087255	0.245208	1.30477	0	0	3.49	3.45	2.8	7.23	2.72	1.92	9.43858
929	2014	C15	0.0854	0.111281	-0.1351	15.75	0.0807931	21.147	0.277911	-0.103601	0.210885	2.35589	0	0	3.86	3.91	3.28	7.32	3.09	2.59	10.1142
929	2015	C15	0.0854	0.0997971		16.7639	0.0249018	21.189	0.259101	-0.117935	0.186732	2.05953	0	0	4.5	3.71	4.06	7.34	3.08	2.83	8.78134
929	2016	C15	0.0854	0.071624	0.08	17.7806	0.0693134	21.1432	0.241178	-0.034768	0.181622	3.84674	0	0	4.54	4.63	3.37	7.03	3.72	3.94	6.3698
2004	2017	C26	0.173213	0.189367	1.8229	13.7139	0.02033	24.0024	0.542914	0.28425	0.153276	1.72225	0.3333	1	8.47	6.95	10.17	8.15	8.34	9.57	5.95567
2004	2018	C26	0.153915	0.17977	0.6935	14.7278	0.0718838	24.0024	0.519833	0.160802	0.187269	3.6475	0	0	8.79	6.94	10.66	8.19	9.29	10.82	3.81855
2004	2019	C26	0.158262	0.201886	2.19	15.7417	0.0781692	24.0024	0.502796	-0.045609	0.201997	1.50322	0	0	9.14	6.92	11.17	8.22	10.35	12.23	2.02782
2007	2010	C27	0.347443	0	0.5313	6.61111	0.232417	21.6694	0.066022	0.033697	0.270625	1.22492	0.1667	1	6.08	7.04	7.46	8.08	5.49	2.88	16.3491
2007	2011	C27	0.347443	0	1.24	7.625	0.122829	21.7294	0.056303	-0.237968	0.271012	1.49709	0.1667	1	6.19	6.97	7.95	8.08	5.82	2.88	4.03145
2007	2012	C27	0.347443	0	0.53	8.64167	0.166975	21.8094	0.0445	0.011509	0.267445	4.01473	0.1667	1	6.34	5.81	8.24	8.08	6.26	4	5.84599
2007	2013	C27	0.344589	0.0411713	0.02	9.65556	0.140175	22.0162	0.091277	0.149262	0.221519	1.64472	0.125	1	6.51	5.75	8.91	8.08	6.53	4.07	3.6107
2007	2014	C27	0.346622	0	0.63	10.6694	0.131882	22.0502	0.035467	0.112629	0.20541	1.23949	0.1429	1	6.85	6.84	9.37	8.8	5.75	4.23	6.05065
2007	2015	C27	0.359904	0	0.53	11.6833	0.136423	22.1149	0.035467	0.183577	0.240957	1.09449	0.1429	1	7.05	6.76	9.94	8.93	5.87	4.63	6.38505
2007	2016	C27	0.453492	0	0.78	12.7	0.0709474	22.2602	0.046243	0.314525	0.219062	1.35166	0.1429	1	7.1	7.23	9.88	8.78	4.49	5.14	6.01008
2007	2017	C27	0.454492	0		13.7139	0.0339925	22.3756	0.072278	0.224073	0.183897	0.37466	0.1429	1	7.27	7.15	10.48	8.91	4.58	5.62	6.01008
2007	2018	C27	0.454692	0	0.2862	14.7278	0.19908	22.594	0.11096	0.358386	0.157337	2.56749	0.25	1	7.44	7.07	11.12	9.04	4.68	6.15	0.852024
2007	2019	C27	0.45214	0	-0.228	15.7417	0.179708	22.7492	0.092211	0.150158	0.161542	7.86998	0.25	1	7.62	6.99	11.8	9.18	4.78	6.73	0.315454
2010	2010	C26	0.424	0.0469302	0.12	6.6	-0.0551552	21.3836	0.225052	0.228305	0.115121	9.94896	0	0	8.18	8.15	9.51	8.39	3.88	11.22	2.41657
2010	2011	C26	0.4315	0.139227	0.46	7.61389	-0.0669923	21.5898	0.304144	0.268779	0.144826	1.73551	0	0	8.31	8.02	9.54	8.39	4.17	11.78	2.63843
2010	2012	C26	0.4349	0.13926	0.0622	8.63056	0.0395199	21.8193	0.370054	0.158635	0.113107	12.0272	0	0	9.28	7.54	9.58	8.39	5.56	15.56	6.77085
2010	2013	C26	0.4349	0.0508045	0.0978	9.64444	-0.055778	22.0136	0.432607	0.221186	0.219054	0.563904	0	0	9.37	7.51	9.75	8.39	5.57	15.98	7.24927
2010	2014	C26	0.4349	0.102308	0.31	10.6583	0.0770854	22.1995	0.505613	0.228233	0.1783	3.23115	0	0	9.73	7.65	9.88	8.26	6.92	16.19	7.24927
2010	2015	C26	0.616801	0.00323519		11.6722	0.0285997	23.3962	0.229641	0.061707	0.0619279	0.932682	0.1429	1	10	7.53	9.95	8.24	7.48	18.27	7.62567
2010	2016	C26	0.6363	0.0381463		12.6889	-0.0234184	23.563	0.311301	0.529252	0.0824305	0.804833	0.1429	1	9.97	7.24	10.25	8.28	7.16	16.94	7.62567
2010	2017	C26	0.635332	0.0702873	0.68	13.7028	-0.0436729	23.9046	0.480685	1.35288	0.06938	1.7132	0.1111	1	10.29	7.12	10.32	8.26	7.74	19.11	7.62567
2010	2018	L72	0.6491	0.137198	0.2177	14.7167	0.0155565	24.0024	0.549848	0.04854	0.0544767	1.83771	0.0909	1	10.62	7.01	10.4	8.24	8.36	21.57	5.78855
2016	2015	K70	0.739679	0.0293607	0.3469	11.6472	0.00601319	22.3408	0.660603	1.50663	0.0289274	2.27344	0	0	9.68	8.56	10.18	9.56	6.99	13.61	10.7158
2016	2016	K70	0.739679	0.00695546	0.1503	12.6639	0.232417	22.6958	0.749816	0.062221	0.0182352	1.77848	0.2	1	9.86	7.98	10.65	9.53	7.6	13.55	11.0354
2016	2017	K70	0.739679	0	0.22	13.6778	0.0042671	22.6862	0.651444	1.16702	0.0240549	1.79685	0.5	1	10.2	8.06	10.85	9.52	8.06	15.18	0.757116
2016	2018	K70	0.739679	0	0.3821	14.6917	-3.92562e-05	22.7133	0.632957	-0.242096	0.0192398	1.17989	0	0	10.56	8.15	11.05	9.5	8.56	17	0.54088
2021	2010	C35	0.306	0.104837	0.09	6.55556	0.112744	21.574	0.599234	1.45211	0.111699	0.821767	0	0	8.18	8.15	9.51	8.39	3.88	11.22	6.23759
2021	2011	C35	0.306	0.115448	0.4831	7.56944	-0.0293185	21.6834	0.591098	0.279757	0.160446	1.85223	0	0	8.31	8.02	9.54	8.39	4.17	11.78	27.0147
2021	2012	C35	0.306	0.202975	-0.42	8.58611	0.0057173	21.7958	0.630337	-0.155693	0.145818	8.4104	0	0	9.28	7.54	9.58	8.39	5.56	15.56	27.487
2021	2013	C35	0.306	0.177635	-0.41	9.6	0.0168601	21.9178	0.664382	0.305672	0.15161	2.02308	0	0	9.37	7.51	9.75	8.39	5.57	15.98	27.487
2021	2014	C35	0.401374	0.0772972	0.019	10.6139	0.0824888	22.1298	0.62182	-0.118886	0.113151	0.670955	0	1	9.73	7.65	9.88	8.26	6.92	16.19	27.487
2023	2014	C37	0.1899	0.0338752	0.0364	10.5972	0.032693	21.8058	0.41691	0.163224	0.257109	0.47732	0	0	6.52	6.12	7.31	8.09	5.71	5.89	10.7128
2023	2015	C37	0.1718	0	-0.077	11.6111	-0.00709868	22.2364	0.174659	-0.146023	0.23549	1.42638	0	0	7.01	5.97	7.57	8.09	6.04	6.41	5.84002
2023	2016	C37	0.1718	0.0246761	0.48	12.6278	0.00872239	22.5025	0.302335	0.154531	0.231592		0	0	7.08	6.31	8.14	8.1	6.13	6.72	5.84002
2023	2017	C37	0.1718	0.0399596	0.2394	13.6417	0.00536945	22.5552	0.364858	-0.138802	0.371836	2.86612	0	0	7.26	6.15	8.42	8.1	6.48	7.31	5.84002
2023	2018	C37	0.2405	0.00377681	0.4043	14.6556	0.0333737	22.5467	0.364823	0.210168	0.37709	1.72327	0	0	7.45	6	8.72	8.1	6.86	7.95	3.29905
2023	2019	C37	0.2306	0.0287427	0.58	15.6694	0.043825	22.6794	0.433954	0.566802	0.473352	0.940145	0	0	7.65	5.85	9.02	8.1	7.25	8.65	0.607918
2026	2018	C33	0.32	0	0.19	14.6389	0.0125336	21.8464	0.189776	0.131034	0.215915	1.26525	0	0	8.23	6.7	10.38	9.45	6.79	8.88	16.7561
2026	2019	C33	0.34	0	-0.28	15.6528	0.0764961	21.7816	0.190681	-0.052279	0.21542	0.761049	0	0	8.38	6.51	10.69	9.41	7.26	9.77	16.7561
2035	2015	C38	0.144563	0.011252	0.363	11.4944	0.0973676	21.7442	0.434118	-0.120574	0.213018	2.64135	0.2	0	9.68	8.56	10.18	9.56	6.99	13.61	7.32729
2035	2016	C38	0.149648	0.00447885	0.11	12.5111	0.227761	22.0023	0.500541	0.181531	0.15805	1.22017	0.2	0	9.86	7.98	10.65	9.53	7.6	13.55	7.51406
2035	2017	C38	0.149648	0.00475005	0.6274	13.525	0.0875278	22.1608	0.462793	0.303902	0.131498	2.84717	0.1667	0	10.2	8.06	10.85	9.52	8.06	15.18	7.51406
2035	2018	C38	0.148143	0.00188891	1.72	14.5389	0.118859	22.3898	0.494736	0.063579	0.107059	6.25083	0.2	0	10.56	8.15	11.05	9.5	8.56	17	7.51406
2050	2011	C34	0.309908	0.101907	0.86	6.66111	0.0999779	22.2996	0.374964	0.344941	0.126152	2.15694	0.1429	0	8.31	8.02	9.54	8.39	4.17	11.78	5.8299
2050	2012	C34	0.320126	0.0913704	0.33	7.67778	0.0633299	22.3196	0.406143	-0.086113	0.210119	4.75064	0.2	0	9.28	7.54	9.58	8.39	5.56	15.56	7.47951
2050	2013	C34	0.299541	0.117316	0.08	8.69167	0.0421813	22.6086	0.521138	0.378383	0.269558	1.22541	0.2	0	9.37	7.51	9.75	8.39	5.57	15.98	7.47951
2050	2014	C34	0.280426	0.140915	0.84	9.70556	0.0822571	22.6721	0.494156	0.104232	0.277436	1.90972	0.2	0	9.73	7.65	9.88	8.26	6.92	16.19	5.31699
2050	2015	C34	0.300662	0.0803598		10.7194	0.101888	22.8076	0.416924	0.057849	0.260543	1.04561	0	0	10	7.53	9.95	8.24	7.48	18.27	4.16868
2050	2016	C34	0.318066	0.0355689	0.21	11.7361	0.156005	22.8513	0.361035	0.098751	0.26012	1.94309	0.2	0	9.97	7.24	10.25	8.28	7.16	16.94	2.70796
2050	2017	C34	0.347778	0.0491908	0.058	12.75	0.0525368	23.2368	0.358174	0.415416	0.200915	2.04642	0.2	0	10.29	7.12	10.32	8.26	7.74	19.11	2.70796
2050	2018	C34	0.346183	0.0792819	0.17	13.7639	0.0924189	23.3575	0.375541	0.130959	0.2112	1.08913	0.2	0	10.62	7.01	10.4	8.24	8.36	21.57	2.55545
2065	2010	I65	0.5719	0.0588531	0.0257	4.41944	0.0114408	21.5899	0.338641	0.207384	0.0591586	0.572509	0	0	7.94	7.1	7	6.09	9.45	8.65	1.8735
2065	2011	I65	0.5501	0.0607622	1.49	5.43333	0.0225519	21.9339	0.324285	0.382975	0.0638657	4.12812	0	0	8.1	7.02	6.96	6.09	9.76	9.31	4.0643
2065	2012	I65	0.536748	0.0589178	0.347	6.45	0.0414239	22.1122	0.310314	0.349906	0.0587494	3.41366	0	0	8.75	6.19	6.91	6.09	10.65	11.69	6.33649
2065	2013	I65	0.46032	0.0349107	0.54	7.46389	0.0522206	22.5166	0.381917	0.26681	0.0834766	0.658165	0	0	9.12	6.18	6.88	6.09	11.37	12.95	8.64649
2065	2014	I65	0.4896	0.0368537	0.57	8.47778	-0.00191117	22.7932	0.205575	0.16915	0.0671011	3.18114	0	0	9.37	6.34	7.3	4.78	12.23	14.77	7.20723
2065	2015	I65	0.4644	0.0753343	-0.46	9.49167	-0.0030974	23.1353	0.228172	0.088641	0.0397514	5.57913	0	0	8.89	6.05	7.41	4.61	13.37	16.5	4.60419
2065	2016	I65	0.413	0.0501102	0.64	10.5083	-0.0403204	23.2432	0.283393	0.150518	0.0314027	2.32346	0	0	9.14	6.12	7.79	4.9	12.16	14.74	4.46505
2065	2017	I65	0.4143	0.0658308	0.66	11.5222	0.0118466	23.3733	0.362665	0.125585	0.02166	4.32508	0	0	9.42	5.84	7.91	4.72	13.29	16.47	4.46505
2065	2018	I65	0.369087	0.115288	0.28	12.5361	0.0219585	23.4962	0.420781	0.161926	0.0173596	0.327428	0	0	9.7	5.58	8.03	4.55	14.52	18.41	1.0653
2071	2016	R86	0.3606	0.16935	0.13	10.3694	0.101902	21.8159	0.6618	0.364568	0.0374682	2.18044	0	0	9.26	7.89	10.83	8.27	7.11	12.2	82.037
2071	2018	R86	0.3712	0.129912	0.78	12.3972	0.160026	21.8013	0.81632	0.161704	0.108983	2.57116	0	0	9.67	7.55	11.03	8.27	8.29	15.95	70.2149
2074	2018	C38	0.344034	0.108298	0.389	12.3806	-0.0757099	23.7479	0.58469	0.059713	0.228496	2.46349	0.1	1	9.67	7.55	11.03	8.27	8.29	15.95	3.82406
2085	2011	C36	0.492494	0.0483042	0.46	5.16389	0.115674	21.6672	0.304124	1.07531	0.327933	1.8246	0	0	8.31	8.02	9.54	8.39	4.17	11.78	6.2699
2085	2012	C36	0.492494	0.0129115	0.38	6.18056	0.203255	21.8318	0.374439	0.039988	0.322661	2.23722	0	0	9.28	7.54	9.58	8.39	5.56	15.56	4.59951
2085	2013	C36	0.479694	0.0178342	0.1	7.19444	0.130067	22.1614	0.508525	0.112837	0.239282	1.06814	0	0	9.37	7.51	9.75	8.39	5.57	15.98	4.59951
2085	2014	C36	0.434061	0.0659242	0.09	8.20833	0.166427	22.3451	0.524391	0.215886	0.213494	2.18685	0	0	9.73	7.65	9.88	8.26	6.92	16.19	2.04629
2085	2015	C36	0.378714	0.0325563	0.09	9.22222	0.137937	22.9033	0.467554	0.532232	0.250992	0.437918	0	0	10	7.53	9.95	8.24	7.48	18.27	3.04833
2085	2016	C36	0.378714	0.018927	0.25	10.2389	0.144631	22.952	0.380349	0.118455	0.311662	1.33441	0	0	9.97	7.24	10.25	8.28	7.16	16.94	5.57379
2099	2010	C27	0.2903	0.12893	-0.21	4.07222	0.158622	20.8546	0.440474	0.20285	0.340843	0.664548	0	0	8.18	8.15	9.51	8.39	3.88	11.22	12.4138
2099	2011	C27	0.2887	0.163766	0.02	5.08611	0.0645373	21.0845	0.486486	0.208311	0.275468	6.33103	0	0	8.31	8.02	9.54	8.39	4.17	11.78	15.6362
2099	2012	C27	0.2872	0.109979	0.17	6.10278	0.0942261	21.3746	0.615204	-0.117883	0.273236	2.32935	0	0	9.28	7.54	9.58	8.39	5.56	15.56	15.6362
2099	2013	C27	0.2262	0.199682	0.2641	7.11667	0.0288455	21.4697	0.70003	0.013372	0.398413	0.8711	0	1	9.37	7.51	9.75	8.39	5.57	15.98	15.6362
2104	2017	C39	0.2021	0.0383306	0.76	11.1333	-0.13971	21.5056	0.139858	0.011099	0.140793	5.44151	0.3333	1	9.46	7.72	10.93	8.27	7.68	13.95	10.1531
2104	2018	C39	0.2021	0	1.53	12.1472	0.232417	21.5344	0.118991	0.235266	0.0862327	0.900105	0.25	1	9.67	7.55	11.03	8.27	8.29	15.95	10.1531
2118	2010	C27	0.439129	0.353019	1.36	3.88889	-0.0838443	21.6669	0.380453	1.50663	0.100145	0.502908	0.25	1	5.42	6.36	5.95	8.57	3.99	2.6	6.35981
2118	2011	C27	0.439128	0.332358	0.14	4.90278	-0.13971	21.749	0.351384	0.443951	0.096953	0.532689	0.25	1	5.55	6.21	6.56	8.57	4.23	2.65	6.52897
2126	2015	C36	0.121507	0.026259	0.07	8.83056	0.057373	22.0905	0.436793	0.127328	0.219325	0.605584	0	0	10	7.53	9.95	8.24	7.48	18.27	3.08657
2133	2010	K70	0.357168	0.0359189	0.66	3.73333	0.108224	22.6635	0.721646	0.645584	0.00346611	4.37732	0.125	0	8.18	8.15	9.51	8.39	3.88	11.22	2.02603
2133	2011	K70	0.3504	0.0481287	0.597	4.74722	-0.039224	22.6264	0.680357	-0.11193	0.00336725	4.73273	0.125	0	8.31	8.02	9.54	8.39	4.17	11.78	2.93559
2133	2012	K70	0.3504	0.0928721	0.22	5.76389	0.0356397	22.6843	0.675179	0.024997	0.00315563	4.30142	0.125	1	9.28	7.54	9.58	8.39	5.56	15.56	4.62008
2133	2013	K70	0.3504	0.0973243	2.19	6.77778	-0.113464	22.8045	0.692151	-0.155186	0.00315563	2.8077	0	0	9.37	7.51	9.75	8.39	5.57	15.98	4.62008
2133	2014	K70	0.3156	0.0473039	0.8389	7.79167	0.0493732	22.8706	0.609817	0.01553	0.00315563	12.0272	0	0	9.73	7.65	9.88	8.26	6.92	16.19	5.7246
2133	2015	K70	0.3156	0.0211791		8.80556	0.173664	22.8906	0.634225	0.021412	0.00315563	0.682803	0	0	10	7.53	9.95	8.24	7.48	18.27	5.7246
2133	2016	K70	0.3156	0.00513245	2.02	9.82222	0.22615	22.8254	0.611275	1.43883	0.00315563	9.16721	0	0	9.97	7.24	10.25	8.28	7.16	16.94	3.85624
2133	2017	K70	0.3156	0	0.1216	10.8361	0.0615371	22.8271	0.593977	-0.173827	0.00315563	1.21592	0	0	10.29	7.12	10.32	8.26	7.74	19.11	3.85624
2133	2018	K70	0.3158	0.0636406	-0.6146	11.85	-0.0960111	23.1706	0.693333	-0.087409	0.00315563	0.574389	0	0	10.62	7.01	10.4	8.24	8.36	21.57	2.49912
2153	2012	I65	0.6717	0		5.46389	0.20814	21.1455	0.128766	0.095876	0.0822728	6.72441	0.1667	1	8.75	6.19	6.91	6.09	10.65	11.69	13.0943
2153	2013	I65	0.6717	0.00352253	0.09	6.47778	0.164883	21.5923	0.221789	0.385576	0.109666	1.9325	0.1667	1	9.12	6.18	6.88	6.09	11.37	12.95	9.5623
2154	2014	C18	0.184904	0.0114969	0.09	7.48333	0.08797	22.1932	0.373062	0.127198	0.20291	2.41813	0	0	9.73	7.65	9.88	8.26	6.92	16.19	16.755
2154	2015	C18	0.156939	0.0540398	0.18	8.49722	0.0678444	22.2348	0.383003	-0.014528	0.203888	1.22045	0	0	10	7.53	9.95	8.24	7.48	18.27	17.7915
2154	2016	C18	0.159239	0.12519		9.51389	0.0667115	22.1492	0.423662	-0.104075	0.178394	0.784596	0	0	9.97	7.24	10.25	8.28	7.16	16.94	21.0533
2154	2017	C18	0.168157	0.0227471	0.397	10.5278	0.106074	22.1716	0.406285	0.29525	0.142657	0.68544	0.25	1	10.29	7.12	10.32	8.26	7.74	19.11	11.5505
2154	2018	C18	0.2117	0.0638911	0.548	11.5417	0.0829951	22.1574	0.334682	0.195451	0.142734		0.1667	1	10.62	7.01	10.4	8.24	8.36	21.57	9.26373
2154	2019	C18	0.2579	0.0536806	0.17	12.5556	0.0896329	22.2088	0.345359	0.05242	0.126221	0.887567	0.2	1	10.96	6.9	10.48	8.22	9.04	24.33	3.2618
2156	2010	C39	0.158946	0.0612293	0.4885	3.425	0.159485	22.0137	0.413268	0.395161	0.369581	0.835311	0.2	0	8.59	9.05	9.94	8.25	5.06	10.62	5.966
2156	2011	C39	0.158946	0.0768985	0.563	4.43889	0.00175186	21.9442	0.356803	-0.060833	0.44958	5.24208	0.2	0	9.18	8.96	9.99	8.25	5.59	13.1	5.966
2156	2012	C39	0.158946	0.0900893	0.0337	5.45556	0.0532028	21.9419	0.347009	-0.019741	0.467974	3.08133	0.2	0	9.94	8.6	9.98	8.25	6.8	16.12	4.22994
2156	2013	C39	0.158946	0.0737397		6.46944	0.0839429	22.0279	0.387952	0.111506	0.508361	2.24461	0.2	0	9.86	8.62	10.38	8.25	7.32	14.82	4.22994
2156	2014	C39	0.158946	0.119035	0.5403	7.48333	0.104948	22.0983	0.40216	0.182968	0.58616	1.25642	0.1667	0	9.64	8.45	10.34	8.25	7.61	13.52	5.98425
2156	2015	C39	0.133812	0.126392	-0.07	8.49722	0.0355351	22.5969	0.425611	0.110594	0.416897	5.25213	0.1667	0	9.3	8.27	10.44	8.25	8.22	15.46	5.98425
2156	2016	C39	0.0854	0.0928459		9.51389	0.0700507	23.1395	0.451782	0.97754	0.448688	2.46289	0.1	0	9.26	7.89	10.83	8.27	7.11	12.2	5.98425
2156	2017	C39	0.1345	0.139916	0.187	10.5278	0.0831266	23.2203	0.484765	0.419805	0.466428	2.27063	0.1	0	9.46	7.72	10.93	8.27	7.68	13.95	3.46077
2156	2019	C39	0.117838	0.265998	0.09	12.5556	0.0875914	23.5056	0.597569	0.144501	0.460386	1.10147	0.1111	0	9.88	7.39	11.13	8.27	8.96	18.24	1.71765
2172	2010	C28	0.243388	0.216487	1.03	3.325	-0.0244896	22.129	0.573416	0.62586	0.454198	2.91714	0	0	8.59	9.05	9.94	8.25	5.06	10.62	25.0224
2172	2011	C28	0.231341	0.404664		4.33889	-0.0873446	22.0099	0.797557	0.004921	0.484566	0.849683	0	0	9.18	8.96	9.99	8.25	5.59	13.1	26.5949
2172	2012	C28	0.226163	0.402592	0.0902	5.35556	0.184604	21.8045	0.733578	-0.071033	0.549824	1.27307	0	0	9.94	8.6	9.98	8.25	6.8	16.12	8.12915
2172	2013	C28	0.217023	0.404664	-0.29	6.36944	0.0835855	21.7727	0.707686	-0.077391	0.53443	3.77019	0	0	9.86	8.62	10.38	8.25	7.32	14.82	8.12915
2172	2014	C28	0.207058	0.404664	0.0645	7.38333	0.206922	21.5953	0.716061	-0.105654	0.59088	0.764053	0	0	9.64	8.45	10.34	8.25	7.61	13.52	8.12915
2172	2015	C28	0.237669	0.341495	0.3	8.39722	0.0910517	22.025	0.678906	0.299408	0.53877	4.7858	0	0	9.3	8.27	10.44	8.25	8.22	15.46	10.0028
2172	2016	C28	0.225152	0.209095	0.0962	9.41389	0.134647	22.1397	0.675708	0.280153	0.472616	2.68193	0	0	9.26	7.89	10.83	8.27	7.11	12.2	10.0606
2172	2017	C28	0.224518	0.276697	1.7393	10.4278	0.0180993	22.4286	0.692531	0.100634	0.329519	6.09244	0	0	9.46	7.72	10.93	8.27	7.68	13.95	7.47215
2172	2018	C28	0.212675	0.290262	0.07	11.4417	-0.02755	22.5981	0.689727	-0.122206	0.30315	2.23295	0.1667	1	9.67	7.55	11.03	8.27	8.29	15.95	4.89927
2172	2019	C28	0.183584	0.323197	-0.55	12.4556	-0.0988786	22.5713	0.77283	-0.366962	0.570564	0.457517	0.1667	1	9.88	7.39	11.13	8.27	8.96	18.24	0.315454
2203	2016	C32	0.460515	0.164256	0.484	9.08889	0.0694685	23.2699	0.635792	0.318307	0.0804225	2.33716	0.3333	1	9.97	7.24	10.25	8.28	7.16	16.94	5.53068
2203	2017	C32	0.424365	0.302343	0.24	10.1028	-0.13971	23.4498	0.638635	0.664123	0.0999336	2.57656	0.3333	1	10.29	7.12	10.32	8.26	7.74	19.11	5.53068
2203	2018	C32	0.431777	0.213797	-1.42	11.1167	0.135629	23.6791	0.563383	0.36156	0.0832636	1.86	0.2	1	10.62	7.01	10.4	8.24	8.36	21.57	3.81858
2206	2018	C28	0.33	0.171181	0.33	11.0972	0.109251	22.2939	0.389873	0.120335	0.344506	1.70948	0.1818	0	10.62	7.01	10.4	8.24	8.36	21.57	3.28781
2206	2019	C28	0.3344	0.245615	0.1041	12.1111	0.130081	22.4408	0.493817	0.12443	0.360404	0.683511	0.0909	0	10.96	6.9	10.48	8.22	9.04	24.33	3.28781
2216	2010	C14	0.609506	0.0108479	0.56	2.90278	0.109552	21.3683	0.46358	0.331489	0.194433	4.48414	0.1667	0	6.08	7.04	7.46	8.08	5.49	2.88	2.77824
2216	2011	C14	0.56956	0	0.58	3.91667	0.0365631	21.7437	0.421859	0.365548	0.178033	1.19519	0.1429	0	6.19	6.97	7.95	8.08	5.82	2.88	1.87694
2216	2012	C14	0.56956	0	0.0349	4.93333	0.0968364	21.8625	0.44956	0.020594	0.230919	11.7077	0.1667	0	6.34	5.81	8.24	8.08	6.26	4	3.36267
2216	2013	C14	0.55956	0.0134813	0.0612	5.94722	0.0434348	22.034	0.515288	0.344239	0.286869	1.53225	0.2	0	6.51	5.75	8.91	8.08	6.53	4.07	2.59633
2216	2014	C14	0.57255	0	0.11	6.96111	0.0404118	21.9868	0.473914	0.136274	0.339044	0.64949	0.125	0	6.85	6.84	9.37	8.8	5.75	4.23	3.66439
2216	2015	C14	0.55495	0.0728573	0.13	7.975	0.0135528	22.0691	0.509265	0.034933	0.33591	2.37478	0.125	0	7.05	6.76	9.94	8.93	5.87	4.63	3.66439
2216	2016	C14	0.547896	0.00479277	0.16	8.99167	0.0810667	22.1469	0.538707	0.128289	0.31474	12.0272	0.1429	0	7.1	7.23	9.88	8.78	4.49	5.14	12.1799
2216	2017	C14	0.549369	0.016046	1	10.0056	0.0804979	22.1963	0.54072	0.099322	0.323473	1.70161	0.125	0	7.27	7.15	10.48	8.91	4.58	5.62	9.6202
2216	2018	C14	0.628357	0.0151854	0.23	11.0194	0.106105	22.2514	0.552601	0.053929	0.357691	0.962754	0.125	0	7.44	7.07	11.12	9.04	4.68	6.15	8.60952
2218	2010	C39	0.7156	0.203873	0.04	2.88056	0.0327006	21.0406	0.424579	1.50663	0.37	2.11277	0.25	0	7.73	8.38	8.67	9.66	4.54	7.4	20.6376
2218	2011	C39	0.59574	0.158681	1.09	3.89444	-0.13971	21.4247	0.294683	-0.186525	0.329271	8.16959	0.4286	0	7.88	8.26	9.23	9.66	4.87	7.54	14.9199
2218	2016	C38	0.4565	0.0749394	0.56	8.96944	0.00682266	22.2927	0.437158	0.568097	0.478987	2.83214	0.1429	0	9.86	7.98	10.65	9.53	7.6	13.55	1.71656
2218	2017	C38	0.45666	0.119563	0.2047	9.98333	0.00790922	22.4725	0.507217	0.327011	0.481073	3.66294	0.1429	0	10.2	8.06	10.85	9.52	8.06	15.18	1.71656
2218	2018	C38	0.45686	0.246339	0.13	10.9972	0.0107257	22.569	0.544704	-0.260167	0.488932	2.11687	0.1667	0	10.56	8.15	11.05	9.5	8.56	17	0.384063
2218	2019	C38	0.44846	0.215287	0.063	12.0111	0.0521549	22.5595	0.527921	-0.05965	0.5037	0.591267	0.1667	0	10.92	8.23	11.26	9.49	9.08	19.04	0.315454
2221	2010	F51	0.5309	0.404664		2.86111	-0.13971	21.4168	0.690658	-0.05022	0.0975785	0.917754	0	0	8.59	9.05	9.94	8.25	5.06	10.62	1.6057
2221	2011	F51	0.5077	0.404664	0.0597	3.875	-0.0673096	22.0727	0.774975	0.539856	0.146052	1.64242	0	0	9.18	8.96	9.99	8.25	5.59	13.1	2.38138
2221	2012	F51	0.5195	0.404664	0.4526	4.89167	0.0966726	22.3045	0.663968	0.5661	0.231422	0.586426	0	0	9.94	8.6	9.98	8.25	6.8	16.12	2.38138
2221	2013	F51	0.5195	0.396881	0.48	5.90556	0.131902	22.764	0.740971	0.724094	0.138566	1.83214	0	0	9.86	8.62	10.38	8.25	7.32	14.82	4.7697
2221	2016	F51	0.3902	0.165964	0.2817	8.95	0.0479981	23.733	0.672766	0.161611	0.265494	3.06844	0.0909	1	9.26	7.89	10.83	8.27	7.11	12.2	4.69572
2221	2017	F51	0.3832	0.239776	0.1	9.96389	0.0955743	23.8321	0.658126	0.635956	0.373411	0.628497	0.0833	1	9.46	7.72	10.93	8.27	7.68	13.95	1.89893
2223	2010	C35	0.6713	0.022567	1.29	2.74167	0.0617412	20.7848	0.173044	0.6433	0.218413		0.1429	1	8.59	9.05	9.94	8.25	5.06	10.62	4.58455
2223	2011	C35	0.6224	0	0.0566	3.75556	0.0747721	20.9832	0.146175	0.324262	0.231666	0.840017	0.1111	1	9.18	8.96	9.99	8.25	5.59	13.1	4.58455
2223	2012	C35	0.6224	0.00194828	0.0326	4.77222	0.111325	21.1549	0.148274	0.121054	0.201036	4.65167	0.1111	1	9.94	8.6	9.98	8.25	6.8	16.12	7.00764
2223	2013	C35	0.6224	0.00165437	1.32	5.78611	0.0686309	21.3185	0.163491	0.085437	0.221061	1.85598	0.0909	1	9.86	8.62	10.38	8.25	7.32	14.82	5.23328
2223	2014	C35	0.5046	0.023383		6.8	0.0962356	21.4833	0.176153	0.180773	0.189199	0.85588	0.1111	1	9.64	8.45	10.34	8.25	7.61	13.52	5.23328
2223	2015	C35	0.5093	0.0675695	0.1	7.81389	0.185665	21.7969	0.271255	0.250883	0.157516	1.0473	0.1111	1	9.3	8.27	10.44	8.25	8.22	15.46	5.03027
2223	2016	C35	0.4457	0.0091004	2.19	8.83056	0.116571	22.4824	0.150889	0.25139	0.0768452	3.70435	0.0909	1	9.26	7.89	10.83	8.27	7.11	12.2	10.0962
2223	2017	C35	0.4457	0.00754306	0.2091	9.84444	0.0365235	22.6147	0.159571	0.345275	0.084972	0.906193	0.0909	1	9.46	7.72	10.93	8.27	7.68	13.95	9.6125
2223	2018	C35	0.4457	0.0227074	0.4542	10.8583	0.115482	22.6564	0.197751	0.181228	0.0882113	1.12286	0.0909	1	9.67	7.55	11.03	8.27	8.29	15.95	6.37455
2223	2019	C35	0.4457	0.0188307	0.75	11.8722	0.0771057	22.7984	0.227117	0.108176	0.218273	2.55725	0.0909	0	9.88	7.39	11.13	8.27	8.96	18.24	6.37455
2224	2010	C29	0.5183	0.0985172	0.01	2.72222	0.10068	20.2136	0.249045	0.243241	0.347655	1.46661	0.6667	1	8.18	8.15	9.51	8.39	3.88	11.22	9.46333
2224	2011	C29	0.5183	0.108268	0.37	3.73611	-0.107634	20.3517	0.220234	0.211569	0.326658	0.813184	0.4	1	8.31	8.02	9.54	8.39	4.17	11.78	10.3749
2224	2012	C29	0.5183	0.102372	0.21	4.75278	0.210818	20.5135	0.241865	0.013338	0.329022	1.03573	0.4	1	9.28	7.54	9.58	8.39	5.56	15.56	7.23252
2224	2013	C29	0.3796	0		5.76667	0.0457296	20.8866	0.086935	0.067325	0.228254	0.775697	0.25	0	9.37	7.51	9.75	8.39	5.57	15.98	9.92084
2224	2014	C29	0.3659	0.0143306	0.36	6.78056	0.220515	21.0566	0.083129	0.026586	0.237866	2.96463	0.25	0	9.73	7.65	9.88	8.26	6.92	16.19	13.9637
2224	2015	C29	0.3649	0.0107568	0.1441	7.79444	0.232417	21.1809	0.078856	-0.039747	0.215686	1.05009	0.25	0	10	7.53	9.95	8.24	7.48	18.27	13.9637
2224	2018	C29	0.3781	0.00548698	0.2923	10.8389	0.0427254	21.695	0.258106	0.018935	0.151811	0.918663	0.6667	0	10.62	7.01	10.4	8.24	8.36	21.57	5.03855
2228	2010	C22	0.5887	0.220919	0.0633	2.68611	-0.00466961	21.2093	0.489272	0.716823	0.24656	2.79894	0.1429	1	6.72	7.58	8.37	9.66	2.6	4.92	10.3715
2228	2011	C22	0.5726	0.290581	0.45	3.7	-0.00947024	21.319	0.509794	0.261301	0.273873	3.79104	0.1667	1	6.91	7.46	9.05	9.66	2.86	5.17	10.3715
2228	2012	C22	0.408199	0.245758	0.54	4.71667	0.0259797	21.4848	0.5713	0.102413	0.279835	3.94481	0.1429	1	7.33	7.23	8.96	9.66	3.93	6.6	9.65442
2228	2013	C22	0.408199	0.251908	0.77	5.73056	0.0563107	21.5153	0.551012	0.154709	0.302838	4.38212	0.1667	1	7.47	7.12	9.28	9.66	4.02	7.11	5.0561
2228	2014	C22	0.408199	0.259051	-0.0671	6.74444	0.130628	21.6189	0.555621	0.11236	0.27981		0.1667	1	8.09	6.87	9.4	9.73	6.2	8.13	6.71778
2228	2015	C22	0.380766	0.1753	0.46	7.75833	0.0537362	21.8163	0.460042	0.050065	0.291985	5.51897	0.25	1	8.96	6.65	9.64	9.74	7.07	9.18	57.9304
2228	2016	C22	0.500401	0.141242		8.775	0.0642277	22.415	0.624875	0.598652	0.254642	0.324766	0.25	1	9.15	5.71	10.25	9.73	10.29	9.77	57.9304
2228	2017	C22	0.4508	0.159902	0.2378	9.78889	-0.0353854	22.5892	0.57134	0.918333	0.205044	1.92252	0.2	1	9.5	5.52	10.52	9.74	11.74	11.03	57.5065
2228	2018	C22	0.45079	0.173133	0.01	10.8028	0.079567	22.6711	0.568854	0.390762	0.184994	4.8979	0.1667	1	9.87	5.34	10.79	9.75	13.39	12.46	51.2126
2229	2010	C23	0.7051	0.142765	1.26	2.68611	0.0862075	20.3672	0.221687	0.561387	0.203413	2.54947	0.2	0	6.72	7.58	8.37	9.66	2.6	4.92	10.3015
2229	2011	C23	0.5944	0.0923809	0.17	3.7	0.0330004	20.8025	0.219427	0.43253	0.198819	1.55	0.1667	0	6.91	7.46	9.05	9.66	2.86	5.17	10.3015
2229	2012	C23	0.5625	0.0800447	1.35	4.71667	0.0362978	20.9459	0.314266	0.68809	0.24766	3.22921	0.2857	0	7.33	7.23	8.96	9.66	3.93	6.6	6.01209
2229	2013	C23	0.5507	0.0686245	0.211	5.73056	0.0999943	20.9074	0.259821	-0.056423	0.410625	0.835394	0.2857	0	7.47	7.12	9.28	9.66	4.02	7.11	6.15994
2229	2014	C23	0.4417	0.122643	0.2807	6.74444	0.0152574	21.035	0.335002	0.341392	0.369911	2.36026	0.3333	0	8.09	6.87	9.4	9.73	6.2	8.13	6.51394
2229	2015	C23	0.3789	0.161477	0.25	7.75833	0.0492515	21.438	0.48782	-0.234851	0.325031	2.5244	0.2857	0	8.96	6.65	9.64	9.74	7.07	9.18	59.0165
2229	2016	C23	0.3499	0.0973822	0.42	8.775	0.0521234	21.6127	0.247145	0.280999	0.259847	1.76289	0.125	0	9.15	5.71	10.25	9.73	10.29	9.77	59.0165
2229	2017	C23	0.3478	0.0426545		9.78889	0.0321258	21.4699	0.164824	-0.178826	0.292607	1.02991	0.1429	0	9.5	5.52	10.52	9.74	11.74	11.03	59.0165
2229	2018	C23	0.3398	0.0749813	0.21	10.8028	0.0777899	21.4495	0.178888	0.015273	0.288657	1.17069	0.1111	0	9.87	5.34	10.79	9.75	13.39	12.46	52.5026
2247	2016	C41	0.21975	0	-0.171	8.67778	0.0613806	22.3302	0.080775	0.843283	0.0620475	3.12113	0.3333	1	9.97	7.24	10.25	8.28	7.16	16.94	82.037
2261	2010	I63	0.4871	0.0357328	0.6	2.475	0.0937125	20.5484	0.109766	0.15754	0.0715761	2.09064	0.5	1	5.47	6.55	6.47	8.04	3.36	3.04	10.2439
2261	2011	I63	0.4871	0	0.05	3.48889	0.0270243	20.6552	0.105248	0.040146	0.0643138	0.925102	0.25	0	5.68	6.57	7.44	8.04	3.51	3.12	3.9465
2261	2012	I65	0.4779	0	0.88	4.50556	0.0593401	20.6938	0.107412	0.164484	0.115833	7.45401	0.2	0	5.7	4.76	7.53	8.04	4.73	3.59	2.09801
2261	2013	I65	0.4709	0	1.05	5.51944	0.0532753	20.7648	0.132283	0.292722	0.0984704	2.30187	0.2	0	5.84	4.7	8.03	8.04	4.99	3.6	3.81649
2261	2018	I65	0.1836	0.0229522	0.48	10.5917	0.0063975	21.875	0.21104	0.059153	0.0562666	1.71779	0.125	1	7.6	6.71	9.4	9.35	6.12	7.82	46.6144
2261	2019	I65	0.1595	0	0.25	11.6056	0.0498389	21.8375	0.180625	0.046191	0.0516485	0.716544	0.2	1	7.88	6.68	9.95	9.53	6.61	8.93	0.315454
2270	2016	C38	0.3334	0	0.65	8.44167	-0.05743	21.5453	0.174362	0.719496	0.155055	2.67146	0.25	1	7.94	7.09	9.79	9.51	5.95	7.34	3.38833
2270	2017	C38	0.3334	0.135756	0.45	9.45556	-0.0815262	21.8779	0.312621	0.744717	0.103637	3.05014	0.2	1	8.08	6.89	10.08	9.48	6.36	8.07	2.37204
2270	2018	C38	0.3334	0.0783536	0.44	10.4694	0.107117	22.1219	0.420221	-0.358974	0.0849324	1.22555	0.2	1	8.23	6.7	10.38	9.45	6.79	8.88	1.60455
2284	2010	C36	0.319505	0.0426596	0.66	1.36111	0.071377	21.3267	0.445254	0.321865	0.226335	0.612669	0	0	8.18	8.15	9.51	8.39	3.88	11.22	9.52759
2284	2011	C36	0.319505	0.140588	0.4	2.375	0.00781154	21.4712	0.487573	0.057666	0.259394	2.8924	0	0	8.31	8.02	9.54	8.39	4.17	11.78	6.79019
2284	2012	C36	0.319505	0.105605	0.6	3.39167	0.093413	21.5358	0.493306	0.138469	0.259989	4.42923	0	0	9.28	7.54	9.58	8.39	5.56	15.56	1.18328
2284	2013	C36	0.288905	0.0696536	0.13	4.40556	0.0966163	21.6837	0.521094	0.289996	0.260916	2.11876	0.2222	1	9.37	7.51	9.75	8.39	5.57	15.98	3.19957
2284	2014	C36	0.224938	0.0536027	1.0805	5.41944	0.0548043	22.1578	0.400405	0.206092	0.207411	3.36371	0.1429	0	9.73	7.65	9.88	8.26	6.92	16.19	3.19957
2284	2015	C36	0.259762	0.0710233	0.2409	6.43333	0.0622183	22.1707	0.382164	-0.066913	0.238246	0.903602	0.125	0	10	7.53	9.95	8.24	7.48	18.27	3.18927
2284	2016	C36	0.259852	0.071574	0.37	7.45	0.0445722	22.3162	0.4493	0.117497	0.276414	1.11239	0.1111	0	9.97	7.24	10.25	8.28	7.16	16.94	2.01629
2284	2017	C36	0.259852	0.0839728	0.53	8.46389	0.0317613	22.5562	0.535273	0.159289	0.25314	0.558714	0.1111	1	10.29	7.12	10.32	8.26	7.74	19.11	1.96656
2284	2018	C36	0.259852	0.0440535	0.3	9.47778	0.0829955	22.4908	0.517027	-0.014904	0.312391	0.788014	0	0	10.62	7.01	10.4	8.24	8.36	21.57	1.84861
2292	2010	C24	0.75	0.00621656	0.58	1.325	0.153387	21.1986	0.140105	0.528463	0.0383277	1.06156	0.5	1	7.73	8.38	8.67	9.66	4.54	7.4	7.66148
2292	2011	C24	0.75	0	0.5	2.33889	0.00809711	21.193	0.1014	0.170211	0.0386293	4.34657	0.5	1	7.88	8.26	9.23	9.66	4.87	7.54	7.66148
2292	2012	C24	0.75	0.0103903	0.12	3.35556	0.127902	21.3781	0.179179	0.221789	0.0385232	1.83648	0.5	1	8.33	7.85	9.35	9.66	5.84	9.13	7.62442
2292	2013	C24	0.7089	0.159341	0.33	4.36944	0.0457667	21.8997	0.44619	0.202798	0.0784004	1.28978	0.3333	1	8.64	7.84	9.82	9.66	6.47	9.65	12.6823
2292	2014	C24	0.6892	0.0689288	-0.2887	5.38333	0.127194	22.1367	0.358473	0.564492	0.0650543	5.09228	0.2857	1	9.3	8.47	9.99	9.57	6.59	12.15	32.3583
2292	2015	C24	0.6702	0.135537	0.11	6.39722	-0.0200894	22.2938	0.358148	0.065646	0.0532044	1.24411	0.375	1	9.68	8.56	10.18	9.56	6.99	13.61	77.7926
2292	2016	C24	0.6021	0.126228	0.8191	7.41389	0.0222264	22.8475	0.415478	0.297971	0.0396473	2.97706	0.3	1	9.86	7.98	10.65	9.53	7.6	13.55	77.7926
2292	2017	C24	0.6026	0.153317	0.18	8.42778	0.0181606	22.8472	0.412868	0.083851	0.0375023	1.38545	0.3	1	10.2	8.06	10.85	9.52	8.06	15.18	77.7926
2292	2018	C24	0.5604	0.224955	0.3	9.44167	0.0109597	22.6234	0.401785	-0.220366	0.0449386	1.02593	0.3333	0	10.56	8.15	11.05	9.5	8.56	17	77.7926
2292	2019	C24	0.5492	0.207442	0.68	10.4556	0.0449837	22.5549	0.344321	-0.039746	0.0468399	2.69711	0.3333	1	10.92	8.23	11.26	9.49	9.08	19.04	19.9641
2294	2010	C27	0.739603	0	0.62	1.325	0.0858207	21.5002	0.142307	0.527508	0.0938018	3.61751	0.25	0	7.73	8.38	8.67	9.66	4.54	7.4	6.39488
2294	2011	C27	0.739603	0	0.034	2.33889	0.111371	21.6174	0.126993	0.136479	0.123329	1.60408	0.2857	0	7.88	8.26	9.23	9.66	4.87	7.54	7.47103
2294	2012	C27	0.739603	0	2.19	3.35556	0.174862	21.8154	0.125481	0.240017	0.177061	1.06649	0.2857	0	8.33	7.85	9.35	9.66	5.84	9.13	2.60546
2294	2013	C27	0.739603	0	0.23	4.36944	0.183496	22.0161	0.139536	0.272627	0.168052	1.04269	0.25	0	8.64	7.84	9.82	9.66	6.47	9.65	3.06824
2294	2014	C27	0.739603	0		5.38333	0.21279	22.2528	0.179365	0.238524	0.184695	0.767389	0.1429	0	9.3	8.47	9.99	9.57	6.59	12.15	3.67019
2294	2015	C27	0.701303	0	0.04	6.39722	0.196037	22.4072	0.128321	0.206424	0.174708	1.88368	0.1429	0	9.68	8.56	10.18	9.56	6.99	13.61	12.0749
2294	2016	C27	0.701303	0	0.0699	7.41389	0.219587	22.6003	0.164378	0.102308	0.149998	3.29155	0.1667	0	9.86	7.98	10.65	9.53	7.6	13.55	17.6327
2294	2017	C27	0.678337	0	1.43	8.42778	0.21236	22.6496	0.10283	0.08355	0.16276	3.11492	0.1667	0	10.2	8.06	10.85	9.52	8.06	15.18	17.1699
2294	2018	C27	0.676629	0	0.11	9.44167	0.169601	22.7907	0.130756	0.119915	0.148339	0.541229	0.1667	0	10.56	8.15	11.05	9.5	8.56	17	16.568
2294	2019	C27	0.676629	0.0160346	0.56	10.4556	0.194826	22.7688	0.137965	-0.038997	0.155811	1.27728	0.125	0	10.92	8.23	11.26	9.49	9.08	19.04	8.16322
2296	2013	C39	0.1611	0	0.004	4.31667	0.0364766	21.317	0.171096	0.318254	0.0601312	0.925792	0	0	6.51	5.75	8.91	8.08	6.53	4.07	11.5965
2296	2014	C39	0.1611	0	0.7	5.33056	0.0233199	21.3796	0.280007	0.356261	0.046093	10.1215	0	0	6.85	6.84	9.37	8.8	5.75	4.23	11.3954
2296	2015	C39	0.1531	0.023332	-0.9	6.34444	0.044204	21.4855	0.322661	0.076867	0.0324541	3.08038	0	0	7.05	6.76	9.94	8.93	5.87	4.63	15.765
2296	2016	C39	0.1531	0.0637203	0.06	7.36111	0.0611054	21.5275	0.30994	-0.09084	0.0228009	2.402	0	0	7.1	7.23	9.88	8.78	4.49	5.14	15.765
2299	2010	A03	0.634501	0.165403	0.27	1.21111	0.0857982	21.8878	0.443218	0.439477	0.503976	2.45708	0.4	1	6.72	7.58	8.37	9.66	2.6	4.92	10.3713
2299	2011	A03	0.571101	0.069604	0.7	2.225	0.0917162	22.3412	0.261725	0.503417	0.551885	2.00753	0.4	1	6.91	7.46	9.05	9.66	2.86	5.17	10.3713
2299	2012	A03	0.571101	0.179504	0.35	3.24167	0.0600175	22.6148	0.476076	0.317532	0.557436	0.968684	0.4	1	7.33	7.23	8.96	9.66	3.93	6.6	7.35579
2299	2014	A03	0.571101	0.312166	0.5859	5.26944	0.0917281	23.0297	0.637241	0.366981	0.59088	1.77064	0.4	1	8.09	6.87	9.4	9.73	6.2	8.13	16.7634
2299	2015	A03	0.4665	0.22772	0.3	6.28333	0.0394937	23.1176	0.490957	0.078272	0.59088	11.6039	0.3333	1	8.96	6.65	9.64	9.74	7.07	9.18	31.7592
2299	2016	A03	0.454	0.254829	0.51	7.3	0.103432	23.2775	0.469251	0.320311	0.59088	1.9587	0.3333	1	9.15	5.71	10.25	9.73	10.29	9.77	26.9705
2299	2017	A03	0.499951	0.313511	0.82	8.31389	0.111103	23.3036	0.504493	0.108708	0.59088	2.23756	0.3333	1	9.5	5.52	10.52	9.74	11.74	11.03	26.9705
2299	2018	A03	0.49995	0.278866	0.0291	9.32778	0.16078	23.4081	0.447834	0.136673	0.59088	3.58253	0.3333	0	9.87	5.34	10.79	9.75	13.39	12.46	14.9958
2299	2019	A03	0.49835	0.173844	0.3496	10.3417	0.232417	23.4497	0.309009	0.260773	0.59088	1.11856	0.2	0	10.26	5.17	11.07	9.77	15.28	14.07	14.4523
2300	2010	C38	0.2225	0.349453	-0.22	1.21111	-0.0984226	21.3986	0.440891	0.518891	0.107197		0.1	1	6.72	7.58	8.37	9.66	2.6	4.92	8.03759
2300	2011	C38	0.2225	0.404664	0.79	2.225	-0.0191378	21.6561	0.553108	0.492695	0.185481	3.46734	0.1818	1	6.91	7.46	9.05	9.66	2.86	5.17	8.38989
2300	2012	C38	0.2225	0.404664	0.18	3.24167	0.0992671	21.6709	0.544577	0.085315	0.264854	2.88498	0.2222	1	7.33	7.23	8.96	9.66	3.93	6.6	3.45249
2300	2013	C38	0.2225	0.404664	0.54	4.25556	0.140673	21.681	0.53878	-0.112544	0.322645	1.74927	0.2	1	7.47	7.12	9.28	9.66	4.02	7.11	3.89927
2300	2014	C38	0.2225	0.386152	0.14	5.26944	0.168314	21.745	0.543361	-0.001894	0.313433	1.23821	0.1818	1	8.09	6.87	9.4	9.73	6.2	8.13	3.89927
2300	2015	C38	0.2231	0.404664	0.36	6.28333	0.0692671	21.8379	0.564371	0.074498	0.33961	2.82171	0.1818	1	8.96	6.65	9.64	9.74	7.07	9.18	4.96796
2300	2016	C38	0.2231	0.317413	0.18	7.3	0.125546	21.8455	0.544419	-0.034432	0.366596	3.13645	0.1818	1	9.15	5.71	10.25	9.73	10.29	9.77	4.96796
2300	2017	C38	0.2231	0.36542	0.24	8.31389	0.0691643	21.8989	0.569374	0.176858	0.371082	0.879117	0.1818	1	9.5	5.52	10.52	9.74	11.74	11.03	4.96796
2300	2018	C38	0.2231	0.404664	1.1466	9.32778	-0.0345758	22.0624	0.629496	0.246656	0.336243		0.1818	1	9.87	5.34	10.79	9.75	13.39	12.46	2.03139
2308	2017	C39	0.167678	0.00568429	0.74	8.21111	0.0578366	22.1832	0.193606	0.082662	0.0968603	2.76911	0.1667	1	10.2	8.06	10.85	9.52	8.06	15.18	43.7103
2308	2018	C39	0.17728	0.0276257	0.03	9.225	0.0354566	22.2189	0.196367	0.028162	0.0893941	2.10036	0.3333	1	10.56	8.15	11.05	9.5	8.56	17	43.7103
2308	2019	C39	0.127205	0	-1.37	10.2389	0.0637585	21.7765	0.185888	-0.057948	0.00668069	1.46031	0.3333	1	10.92	8.23	11.26	9.49	9.08	19.04	43.0947
2309	2018	C38	0.321457	0.189908	0.11	9.225	0.106491	23.9651	0.650214	-0.138484	0.154741	1.72498	0	0	9.67	7.55	11.03	8.27	8.29	15.95	20.0755
2316	2012	I65	0.332535	0.259334	1.41	3.10556	0.0416875	21.2149	0.479775	0.30363	0.0739088	5.99123	0.25	1	8.33	7.85	9.35	9.66	5.84	9.13	5.01199
2316	2013	I65	0.192004	0.286895	0.03	4.11944	-0.136019	21.3913	0.586593	0.368186	0.0693644	1.18941	0.3333	1	8.64	7.84	9.82	9.66	6.47	9.65	4.05351
2316	2014	I65	0.191959	0.175567	0.06	5.13333	0.153261	21.3724	0.562533	-0.178929	0.0607333	3.79758	0	0	9.3	8.47	9.99	9.57	6.59	12.15	13.7581
2328	2010	C33	0.6595	0	0.07	1.01667	0.0765909	21.5962	0.083702	0.08245	0.115808	2.82594	0.25	0	8.79	8.72	6.77	7.64	8.99	11.55	11.0276
2328	2011	C33	0.6595	0	1.1149	2.03056	0.0568505	21.7169	0.109568	0.099388	0.18147	8.3592	0.25	0	8.89	8.59	7.29	7.64	9.46	11.17	8.9199
2328	2012	C33	0.664	0.011279	1.63	3.04722	0.0219581	21.8197	0.150413	0.129836	0.327256	2.14768	0.25	0	8.7	7.72	7.51	7.64	9.18	11.28	4.28249
2328	2013	C33	0.514	0		4.06111	0.0541583	22.0309	0.291029	0.674092	0.348391	0.757465	0	0	8.94	7.65	8.23	7.64	9.58	11.33	4.28249
2328	2014	C36	0.514	0		5.075	0.128395	22.0775	0.314529	0.374014	0.318125	1.17851	0.3333	1	9.77	8.59	8.53	8.42	10.66	12.68	3.45656
2328	2015	C36	0.3622	0	0.292	6.08889	0.0222928	22.0812	0.298121	0.080419	0.341915	1.02423	0.3333	1	9.73	8.64	8.98	8.56	11.16	13.31	3.45656
2328	2016	C36	0.3638	0	0.34	7.10556	0.14433	22.1189	0.326222	0.001244	0.302979	1.34587	0.3333	1	9.93	8.45	9.04	8.44	10.98	12.72	3.45656
2328	2017	C36	0.3638	0	0.27	8.11944	0.0995447	22.1085	0.288266	-0.003168	0.278932	1.14045	0	0	10.18	8.5	9.52	8.58	11.5	13.35	3.45656
2328	2018	C36	0.3678	0.00507051	0.13	9.13333	0.0829196	22.0956	0.252478	0.033615	0.328925	2.55819	0	0	10.45	8.55	10.02	8.73	12.04	14.02	1.90406
2335	2010	C38	0.459462	0	0.31	0.977778	0.0630572	20.8328	0.275737	0.418976	0.0805997	1.90065	0.25	1	6.72	7.58	8.37	9.66	2.6	4.92	6.13759
2335	2011	C38	0.449157	0.00264814	0.0589	1.99167	0.00441973	20.9204	0.262318	0.423789	0.0889287	1.80498	0.2222	1	6.91	7.46	9.05	9.66	2.86	5.17	4.27455
2335	2012	C38	0.450708	0	0.03	3.00833	0.115734	21.0307	0.283879	-0.009528	0.0837577	0.663012	0.1429	1	7.33	7.23	8.96	9.66	3.93	6.6	3.12764
2335	2013	C38	0.444622	0	0.23	4.02222	0.0344981	21.157	0.322128	0.085929	0.140562	4.69313	0.1	1	7.47	7.12	9.28	9.66	4.02	7.11	3.15371
2335	2014	C38	0.444635	0.0791086	0.38	5.03611	0.0249409	21.4704	0.416154	0.453489	0.137508	2.89578	0.1	1	8.09	6.87	9.4	9.73	6.2	8.13	3.15371
2335	2015	C38	0.452823	0.088482	0.04	6.05	0.0628775	21.8781	0.521923	0.113031	0.162753	0.30814	0.1	1	8.96	6.65	9.64	9.74	7.07	9.18	3.15371
2335	2016	C38	0.392276	0.0380871	0.09	7.06667	0.0571591	22.3396	0.358589	0.039523	0.182429	0.997422	0.1667	1	9.15	5.71	10.25	9.73	10.29	9.77	3.15371
2335	2017	C38	0.386837	0.0689905	0.16	8.08056	0.0269967	22.5489	0.410118	0.415185	0.148406	3.08561	0.0909	1	9.5	5.52	10.52	9.74	11.74	11.03	2.69344
2335	2018	C38	0.339335	0.0601412	0.18	9.09444	0.0436532	22.7403	0.531629	0.424725	0.176758	0.99395	0.0909	1	9.87	5.34	10.79	9.75	13.39	12.46	1.95594
2345	2010	C41	0.205743	0	0.7323	0.936111	-0.13971	21.095	0.071073	0.459761	0.0175907		0.25	0	7.73	8.38	8.67	9.66	4.54	7.4	3.33518
2345	2011	C41	0.206143	0.0942998	0.0821	1.95	-0.136775	21.3126	0.215251	0.588785	0.0900394	0.811842	0.25	0	7.88	8.26	9.23	9.66	4.87	7.54	3.54433
2346	2013	C30	0.658285	0	0.43	3.98056	0.0802199	20.7323	0.057655	-0.392904	0.161753	2.27248	0.3333	0	8.94	7.65	8.23	7.64	9.58	11.33	11.9332
2346	2014	C30	0.7563	0	0.4	4.99444	0.0917068	21.3606	0.24215	1.48611	0.0845577	2.19288	0.4	0	9.77	8.59	8.53	8.42	10.66	12.68	8.99371
2346	2015	C38	0.7563	0.0999505	0.2	6.00833	0.00787228	21.4169	0.255964	-0.055553	0.215986		0.4	0	9.73	8.64	8.98	8.56	11.16	13.31	8.99371
2346	2016	C38	0.7563	0.00517137		7.025	-0.118418	21.3827	0.146175	-0.035967	0.203624	0.430046	0.5	0	9.93	8.45	9.04	8.44	10.98	12.72	8.99371
2346	2017	C38	0.7563	0	0.21	8.03889	0.00241492	21.6234	0.136979	0.074386	0.137589	4.90305	0.5	0	10.18	8.5	9.52	8.58	11.5	13.35	5.08344
2346	2018	C38	0.7563	0	0.11	9.05278	0.0597401	21.6506	0.192474	0.234263	0.126843	1.18741	0.5	0	10.45	8.55	10.02	8.73	12.04	14.02	1.93594
2347	2010	C34	0.6364	0.0376262	0.6086	0.936111	0.00992466	20.7844	0.244961	-0.098803	0.0632622	0.30814	0.5	1	6.12	7.88	6.98	7.76	3.6	4.68	6.04019
2347	2011	C34	0.6364	0	0.3	1.95	0.0265415	20.881	0.279388	0.431182	0.260978	1.48894	0.4	1	6.42	7.81	7.4	7.76	3.99	5.69	4.44715
2347	2012	C34	0.6364	0.0121514	0.01	2.96667	-0.100556	20.9339	0.307012	0.008678	0.242862	0.947261	0.4	1	6.25	6.96	7.55	7.76	3.71	5.83	4.44715
2347	2015	C34	0.4116	0.0751101	-0.25	6.00833	0.00254021	21.2718	0.300083	0.007499	0.199902	0.607152	0.1667	1	6.98	7.15	9.25	8.64	5.46	8.51	9.61657
2347	2016	C34	0.4116	0.111606	0.33	7.025	0.00140671	21.3111	0.321056	-0.023929	0.17328	5.73518	0.25	1	7.09	6.04	9.22	8.47	4.92	6.78	9.61657
2347	2017	C34	0.4116	0.130188	0.129	8.03889	-0.0203572	21.4146	0.431908	0.194664	0.142106	1.66479	0.25	1	7.26	5.91	9.86	8.6	5.18	7.55	9.61657
2347	2018	C34	0.4116	0.151162	0.68	9.05278	0.000384396	21.5225	0.483251	0.702768	0.108644	1.00437	0.25	1	7.44	5.79	10.55	8.74	5.46	8.4	1.03406
2347	2019	C34	0.4137	0.107716	0.0563	10.0667	0.0430063	21.5072	0.46303	0.096652	0.109073	0.920512	0.4	1	7.62	5.66	11.28	8.88	5.75	9.35	1.01545
2348	2011	C24	0.68024	0.0382756	0.69	1.93333	0.111212	20.9116	0.066602	0.058906	0.108173	1.8397	0.6	1	7.88	8.26	9.23	9.66	4.87	7.54	11.1515
2348	2012	C24	0.68024	0.0466216		2.95	0.00764964	20.8976	0.059336	0.112418	0.107325	1.81547	0.6	1	8.33	7.85	9.35	9.66	5.84	9.13	5.94209
2348	2013	C24	0.495081	0	0.99	3.96389	0.0351161	20.8794	0.035467	0.085501	0.0978458		0.6	1	8.64	7.84	9.82	9.66	6.47	9.65	3.89994
2348	2014	C24	0.452381	0	-0.38	4.97778	0.0585686	20.8996	0.035467	-0.019816	0.0879287	2.46637	0.6	1	9.3	8.47	9.99	9.57	6.59	12.15	4.49394
2348	2015	C24	0.434912	0	0.5	5.99167	0.0424482	20.9398	0.035467	-0.006244	0.0813552	1.1086	0.3333	1	9.68	8.56	10.18	9.56	6.99	13.61	28.7065
2348	2016	C24	0.394918	0	0.0894	7.00833	0.0697079	20.9999	0.057472	-0.026363	0.438452	2.65557	0.3333	1	9.86	7.98	10.65	9.53	7.6	13.55	28.7065
2348	2017	C24	0.280986	0.049061	0.1584	8.02222	-0.041125	21.2717	0.19919	0.638515	0.379604	5.85894	0.3333	1	10.2	8.06	10.85	9.52	8.06	15.18	28.7065
2348	2018	C24	0.398542	0.0537498	0.74	9.03611	0.0113137	21.3441	0.237198	0.255758	0.352359	1.90069	0.2857	1	10.56	8.15	11.05	9.5	8.56	17	24.2126
2355	2011	C36	0.4131	0.250149	0.1	1.91667	0.010356	21.4627	0.392475	0.125663	0.151025	1.07344	0.5	0	6.85	7.7	8.81	9.79	4.55	4.23	2.89455
2355	2012	C36	0.3374	0.210635	0.67	2.93333	0.0117603	21.732	0.316266	-0.248225	0.224715	0.88004	0.5	0	7.24	7.08	9	9.79	6.2	4.98	1.80951
2355	2013	C36	0.3384	0.220132		3.94722	0.00153292	21.7936	0.337354	0.133432	0.254535	0.375322	0.5714	0	7.39	7.02	9.48	9.79	6.44	5	1.80951
2355	2014	C36	0.3384	0.228529	0.03	4.96111	0.025556	21.8033	0.329413	0.031553	0.261105	0.977811	0.5714	1	7.76	7.13	9.64	9.59	6.9	6.39	4.36972
2355	2015	C36	0.3384	0.278223	1	5.975	0.0344515	21.8995	0.372048	-0.165486	0.269798	3.70694	0.5714	1	7.85	6.93	9.93	9.56	7.37	7.03	5.76139
2355	2016	C36	0.3384	0.323702	-0.1989	6.99167	0.0434107	22.1024	0.467796	0.170964	0.224479	3.97659	0.6667	1	7.94	7.09	9.79	9.51	5.95	7.34	11.4555
2355	2017	C36	0.3384	0.275508	1.27	8.00556	-0.0118899	22.1779	0.486563	0.442401	0.196272	1.78542	0.4444	1	8.08	6.89	10.08	9.48	6.36	8.07	11.4555
2361	2018	C26	0.2728	0.228589	0.02	8.95833	0.0198934	21.9427	0.452983	0.060111	0.160375	0.30814	0.3333	1	7.44	5.79	10.55	8.74	5.46	8.4	4.68855
2363	2018	C36	0.42317	0	0.06	8.95278	0.072446	21.9602	0.310636	0.101987	0.31197	1.37219	0.2	1	8.23	6.7	10.38	9.45	6.79	8.88	2.38406
2374	2011	C33	0.5048	0.240966	1.03	1.81389	0.0220686	20.5324	0.348989	0.470255	0.446931	2.34437	0	0	6.85	7.7	8.81	9.79	4.55	4.23	4.26409
2374	2012	C33	0.4061	0.230413	0.46	2.83056	0.0404249	20.9002	0.306488	0.054339	0.366579	2.1268	0	0	7.24	7.08	9	9.79	6.2	4.98	3.4969
2374	2013	C33	0.3879	0.244564	0.08	3.84444	0.0691611	20.9604	0.341898	0.069974	0.520307	0.50883	0	0	7.39	7.02	9.48	9.79	6.44	5	5.91031
2374	2014	C33	0.286	0.130565	1.19	4.85833	0.0338922	21.785	0.345013	0.062551	0.259651	3.07174	0.125	0	7.76	7.13	9.64	9.59	6.9	6.39	19.7382
2374	2015	C33	0.2866	0.199906	0.36	5.87222	-0.0750183	22.0576	0.470239	0.933959	0.194201	2.88534	0.1111	0	7.85	6.93	9.93	9.56	7.37	7.03	19.7382
2374	2016	C33	0.2368	0.185969	0.0657	6.88889	-0.0991787	22.3873	0.404183	0.288353	0.136187	2.83073	0.1429	0	7.94	7.09	9.79	9.51	5.95	7.34	17.4018
2375	2019	E50	0.5302	0.0850213	0.32	9.91667	0.0198131	23.7974	0.617735	0.172418	0.0368321	0.359313	0	0	10.96	6.9	10.48	8.22	9.04	24.33	1.28389
2380	2011	C38	0.6574	0	0.622	1.77778	0.0226241	20.6741	0.080662	0.02816	0.0958338	3.73255	0.2857	0	9.18	8.96	9.99	8.25	5.59	13.1	7.7099
2380	2012	C38	0.6574	0	0.5527	2.79444	0.0624772	20.7139	0.100166	-0.020908	0.0938241	4.40469	0.2857	0	9.94	8.6	9.98	8.25	6.8	16.12	4.73249
2380	2013	C38	0.6326	0	0.28	3.80833	0.0500415	20.792	0.146083	0.052881	0.18898	5.10112	0.2857	0	9.86	8.62	10.38	8.25	7.32	14.82	4.73249
2380	2014	C38	0.6326	0		4.82222	0.0195738	20.8381	0.153503	0.294894	0.177933	0.897801	0.2857	0	9.64	8.45	10.34	8.25	7.61	13.52	3.71028
2380	2015	C38	0.6204	0	0.066	5.83611	0.0160354	20.9509	0.211579	0.344535	0.267994	11.1719	0.2857	0	9.3	8.27	10.44	8.25	8.22	15.46	3.71028
2380	2016	C38	0.5189	0	0.37	6.85278	0.0109382	21.5351	0.120763	0.213183	0.149005	1.5322	0.2857	0	9.26	7.89	10.83	8.27	7.11	12.2	3.71028
2380	2017	C38	0.5189	0	0.39	7.86667	0.057471	21.6042	0.142944	0.15265	0.155109	4.19013	0.2857	0	9.46	7.72	10.93	8.27	7.68	13.95	3.20656
2380	2018	C38	0.5189	0	0.7	8.88056	0.0307111	21.6184	0.148033	0.030343	0.149718	0.397156	0.2857	0	9.67	7.55	11.03	8.27	8.29	15.95	1.85406
2380	2019	I65	0.5189	0	0.53	9.89444	0.0448062	21.736	0.179156	0.232019	0.166003	1.2187	0.25	0	9.88	7.39	11.13	8.27	8.96	18.24	1.68545
2381	2015	C29	0.309963	0	0.52	5.83056	0.100507	21.1451	0.195914	-0.1341	0.264666	1.63672	0.2	0	10	7.53	9.95	8.24	7.48	18.27	14.8172
2381	2016	C29	0.337557	0.0527553	0.38	6.84722	0.00943032	21.6096	0.265439	0.123271	0.21337	1.95374	0.3333	0	9.97	7.24	10.25	8.28	7.16	16.94	14.8172
2381	2017	C29	0.337557	0.00964175	0.43	7.86111	0.0484891	21.4529	0.182369	0.061506	0.16889	1.78566	0.25	0	10.29	7.12	10.32	8.26	7.74	19.11	10.0657
2381	2018	C29	0.337557	0	1.51	8.875	0.0691053	21.4789	0.198059	0.193577	0.151387	1.66454	0.25	0	10.62	7.01	10.4	8.24	8.36	21.57	6.79855
2384	2011	C33	0.6414	0.0682122	0.323	1.75278	0.00747084	21.3822	0.24972	0.334167	0.322937	2.13622	0.25	0	9.18	8.96	9.99	8.25	5.59	13.1	7.42427
2384	2012	L72	0.6435	0.227513		2.76944	-0.0077546	21.7311	0.518023	0.543343	0.361602		0.2	0	9.94	8.6	9.98	8.25	6.8	16.12	7.42427
2384	2013	C33	0.6435	0.241286	0.35	3.78333	0.0416233	21.9115	0.589591	0.454514	0.331138	5.4819	0.2	0	9.86	8.62	10.38	8.25	7.32	14.82	2.44564
2384	2014	C33	0.6102	0.312383		4.79722	-0.0277241	22.3553	0.704895	0.333703	0.276172	0.890396	0.2	0	9.64	8.45	10.34	8.25	7.61	13.52	2.28031
2384	2015	C33	0.5529	0.283815	0.3126	5.81111	-0.0206111	22.6566	0.606763	0.133135	0.245082	0.764421	0.25	0	9.3	8.27	10.44	8.25	8.22	15.46	2.73456
2384	2016	C33	0.5529	0.317335	0.29	6.82778	0.00495686	23.4405	0.81632	1.10457	0.186774	1.50274	0.25	0	9.26	7.89	10.83	8.27	7.11	12.2	9.26068
2384	2017	C33	0.4376	0.285722	-0.1175	7.84167	0.00727004	23.8195	0.647614	0.831372	0.182151	1.15583	0.25	0	9.46	7.72	10.93	8.27	7.68	13.95	9.26068
2384	2018	C39	0.387	0.303073	0.2708	8.85556	0.0451439	24.0024	0.729067	0.288238	0.313013	0.900484	0.25	0	9.67	7.55	11.03	8.27	8.29	15.95	7.45858
2384	2019	C39	0.3209	0.278838	0.44	9.86944	0.0837208	24.0024	0.725376	0.188011	0.326174	1.17436	0.25	0	9.88	7.39	11.13	8.27	8.96	18.24	6.52613
2389	2015	C39	0.4209	0.0127013	-0.0058	5.8	0.0259262	22.0292	0.080374	0.319806	0.281142	4.10788	0.125	1	10	7.53	9.95	8.24	7.48	18.27	6.76425
2389	2016	C39	0.2108	0.029628	0.42	6.81667	0.025812	22.1055	0.117225	0.314502	0.265387	2.39704	0.125	1	9.97	7.24	10.25	8.28	7.16	16.94	6.76425
2392	2012	C30	0.347	0.0154972	0.069	2.73056	0.0184735	21.6462	0.210881	0.197053	0.0529023	2.32525	0	0	8.75	6.19	6.91	6.09	10.65	11.69	4.5531
2392	2013	C30	0.3149	0.0347757		3.74444	0.0455113	22.0055	0.234671	0.345139	0.0919401	1.32141	0	0	9.12	6.18	6.88	6.09	11.37	12.95	4.62341
2392	2014	C30	0.265	0.0333489	1.09	4.75833	-0.00372773	22.1194	0.27365	0.270992	0.0946576	3.54787	0	0	9.37	6.34	7.3	4.78	12.23	14.77	4.9821
2392	2015	C30	0.2463	0.00573258	0.52	5.77222	-0.0284811	22.2729	0.393112	-0.062062	0.0879427	2.2481	0.1111	0	8.89	6.05	7.41	4.61	13.37	16.5	7.29456
2392	2016	C30	0.2463	0.000203785	0.16	6.78889	0.00854803	22.314	0.386058	0.066807	0.0843133	3.90112	0.1111	0	9.14	6.12	7.79	4.9	12.16	14.74	11.8307
2392	2019	C30	0.248	0	0.35	9.83056	0.0744102	22.4443	0.31781	0.170629	0.120429	0.819899	0.25	0	10	5.33	8.15	4.39	15.87	20.57	4.53613
2403	2011	C33	0.52544	0.097846	0.776	1.66389	-0.0469407	21.4632	0.242126	0.074277	0.164891	5.39269	0.3333	1	8.31	8.02	9.54	8.39	4.17	11.78	5.34427
2403	2012	C33	0.52544	0.148772	0.2	2.68056	0.0660398	21.5598	0.297192	-0.120338	0.157087	1.06271	0.3333	1	9.28	7.54	9.58	8.39	5.56	15.56	5.34427
2403	2013	C33	0.52544	0.0643955		3.69444	0.0832851	21.5887	0.296347	0.101703	0.184014	0.467004	0.3333	1	9.37	7.51	9.75	8.39	5.57	15.98	4.68564
2403	2014	C33	0.52544	0.105817	-0.13	4.70833	0.0935396	21.719	0.384104	0.033653	0.162789	0.547623	0.25	1	9.73	7.65	9.88	8.26	6.92	16.19	4.53031
2403	2015	C33	0.52544	0.111713		5.72222	0.047501	21.7309	0.391259	0.016083	0.202008		0.2857	1	10	7.53	9.95	8.24	7.48	18.27	4.53031
2403	2016	C33	0.532745	0.0288814	0.3923	6.73889	0.0908455	21.9652	0.380318	0.136269	0.167026	2.01468	0.2857	1	9.97	7.24	10.25	8.28	7.16	16.94	5.73068
2403	2017	C33	0.532745	0.160083	0.83	7.75278	0.0247102	22.19	0.48297	0.205692	0.146424	2.36185	0.3333	1	10.29	7.12	10.32	8.26	7.74	19.11	5.73068
2403	2018	C33	0.532745	0.12864	-0.518	8.76667	0.0301882	22.2632	0.518268	0.060614	0.162477	1.41604	0.5	1	10.62	7.01	10.4	8.24	8.36	21.57	4.99858
2407	2011	C26	0.2616	0.173224	0.5887	1.64444	-0.0641521	21.5726	0.337391	0.677127	0.247139	0.799496	0.375	0	6.19	6.97	7.95	8.08	5.82	2.88	3.58786
2407	2012	C26	0.262	0.0996313	0.58	2.66111	0.0845925	21.6024	0.324189	0.052191	0.367094	0.357894	0.375	0	6.34	5.81	8.24	8.08	6.26	4	6.58035
2407	2013	C26	0.2537	0.17111	0.1704	3.675	0.00295547	21.7213	0.396747	0.079661	0.356117	2.60385	0.2857	0	6.51	5.75	8.91	8.08	6.53	4.07	6.58035
2407	2015	C26	0.1749	0.142474	0.006	5.70278	0.0203108	22.0649	0.385601	0.023551	0.378172	1.66512	0.25	0	7.05	6.76	9.94	8.93	5.87	4.63	8.09276
2407	2016	C26	0.1674	0.107067	0.1598	6.71944	0.0116147	22.3831	0.452753	0.3093	0.275175	3.26324	0.25	0	7.1	7.23	9.88	8.78	4.49	5.14	8.09276
2407	2017	C26	0.1626	0.160886	0.85	7.73333	0.00397308	22.6743	0.54544	0.307597	0.237931	0.962413	0.125	0	7.27	7.15	10.48	8.91	4.58	5.62	4.43433
2407	2018	C26	0.149609	0.154573	1.01	8.74722	0.0524939	22.8223	0.507444	0.047358	0.219948	1.90548	0.125	0	7.44	7.07	11.12	9.04	4.68	6.15	3.41218
2407	2019	C26	0.165872	0.26999	-0.61	9.76111	0.00504472	22.9252	0.616626	-0.01585	0.244584	0.991561	0.125	0	7.62	6.99	11.8	9.18	4.78	6.73	3.41218
2409	2011	C26	0.6855	0.0421643	0.47	1.625	0.0684154	20.9836	0.128987	0.126166	0.193521	1.41683	0.5	1	9.18	8.96	9.99	8.25	5.59	13.1	2.42024
2409	2012	C26	0.6855	0	0.01	2.64167	0.0434124	20.9933	0.089087	0.048237	0.213489	0.574173	0.5	1	9.94	8.6	9.98	8.25	6.8	16.12	6.2499
2409	2013	C26	0.6855	0	0.7696	3.65556	-0.0215118	21.0514	0.101122	0.242626	0.19034	3.12391	0.4	1	9.86	8.62	10.38	8.25	7.32	14.82	5.93084
2409	2014	C26	0.6855	0.0780166	0.43	4.66944	0.0994713	21.2475	0.243153	0.010421	0.144247	2.81838	0.4	1	9.64	8.45	10.34	8.25	7.61	13.52	5.93084
2409	2015	C26	0.6855	0.0964599	0.07	5.68333	0.0704799	21.2597	0.21065	-0.239845	0.131852	2.75625	0.4	1	9.3	8.27	10.44	8.25	8.22	15.46	8.72567
2409	2016	C26	0.6211	0.0302818		6.7	0.0384268	21.333	0.17246	-0.110622	0.152029	0.763818	0.4	1	9.26	7.89	10.83	8.27	7.11	12.2	8.72567
2409	2017	C26	0.6007	0.00507771	0.338	7.71389	0.0032028	21.2956	0.120009	0.266573	0.237658	1.58682	0.4	1	9.46	7.72	10.93	8.27	7.68	13.95	8.72567
2409	2018	C26	0.4932	0.0313634	0.26	8.72778	0.0523736	22.283	0.105552	0.365847	0.141415	0.849503	0.4	1	9.67	7.55	11.03	8.27	8.29	15.95	6.60855
2409	2019	C26	0.4932	0.0241054	0.6323	9.74167	0.065479	22.3467	0.103286	0.184171	0.137231	2.11778	0.4	1	9.88	7.39	11.13	8.27	8.96	18.24	0.877815
2414	2011	C39	0.7306	0	1.22	1.48056	-0.000286099	21.6408	0.035467	-0.187152	0.0241344	5.40651	0.1111	1	5.7	7.12	6.95	7.87	4.07	3.14	3.33907
2414	2012	C39	0.7306	0	0.08	2.49722	-0.103842	21.6047	0.035467	-0.033332	0.0328647		0.1111	1	6.21	6.69	7.51	7.87	5.34	4.17	4.24994
2414	2013	C39	0.6956	0.0918768	0.0025	3.51111	-0.01457	21.7243	0.125438	0.201459	0.175208		0.1111	1	6.58	6.78	8.05	7.87	6.42	4.42	4.24994
2414	2014	C39	0.6956	0	0.0159	4.525	-0.0232054	21.6476	0.035467	0.117059	0.239362		0.1111	1	7.16	6.35	8.5	8.53	8.34	4.67	8.25425
2414	2015	C39	0.6956	0.00299608	0.34	5.53889	0.0159568	21.9285	0.254698	0.588894	0.213416	1.68706	0.1111	1	7.35	6.17	9.28	8.65	9.5	5.07	8.25425
2414	2016	C39	0.6685	0.0855032		6.55556	-0.0303545	22.1251	0.199447	0.281468	0.178019	3.39575	0.1111	1	7.47	5.88	8.61	8.48	9.31	5.09	18.5711
2414	2017	C39	0.6685	0.0872549	-0.006	7.56944	0.00771614	22.1405	0.200234	0.254368	0.182957	12.0272	0	1	7.78	5.71	9.4	8.6	10.6	5.53	15.399
2414	2018	C39	0.6685	0.127183	0.172	8.58333	0.0660283	22.2056	0.234713	0.06608	0.160998	1.22433	0	0	8.11	5.55	10.25	8.72	12.08	6	10.8177
2424	2011	C27	0.7483	0.187292	0.35	1.6	0.0668815	21.8281	0.357243	0.317995	0.0938091	3.23161	0.2	0	3.59	4.08	3.14	7.16	3.03	0.71	4.35103
2424	2012	C27	0.7483	0.23438	0.12	2.61667	0.00602347	21.8988	0.369591	0.201292	0.0999678	1.48372	0.2	0	4.33	4.39	3.91	7.16	3.59	2.72	4.27599
2424	2013	C27	0.7209	0.270352	-0.12	3.63056	0.0407443	21.9701	0.388538	0.027602	0.166448	3.02696	0.25	0	4.49	4.11	4.5	7.16	3.97	2.85	3.7007
2424	2014	C27	0.7209	0.210817	0.26	4.64444	0.111028	21.9945	0.341434	0.1205	0.157172	4.88694	0.4	1	4.81	4.51	4.57	8.39	4.29	2.49	2.54538
2424	2015	C27	0.7158	0.195652	0.0264	5.65833	0.107569	22.0691	0.302104	0.206021	0.15244	1.95285	0.25	0	4.52	4.35	5.09	8.63	4.42	3.33	4.34949
2424	2016	C27	0.7158	0.189237	0.21	6.675	0.110156	22.1669	0.276352	0.165934	0.142731	1.79916	0.25	0	4.85	4.52	6.39	8.41	2.99	1.93	6.37271
2424	2017	C27	0.7158	0.178656	0.2139	7.68889	0.0165643	22.2966	0.281063	0.170537	0.144373	3.73377	0.25	0	4.93	4.36	7.11	8.65	3.08	2.58	6.26798
2424	2018	C27	0.7189	0.264645	0.3	8.70278	-0.026345	22.5111	0.343281	0.210287	0.114475		0.25	0	5.02	4.2	7.92	8.9	3.17	3.44	6.26798
2435	2013	C35	0.267064	0.201508	0.03	3.58889	0.0018233	20.9268	0.323805	-0.016741	0.246604	2.52322	0.6667	0	9.86	8.62	10.38	8.25	7.32	14.82	2.99951
2435	2014	C35	0.267064	0.238725	0.04	4.60278	0.0306795	21.0379	0.374223	0.063245	0.302433	3.78946	0.6667	0	9.64	8.45	10.34	8.25	7.61	13.52	4.14699
2435	2015	C35	0.237064	0.246039	0.43	5.61667	0.00776907	21.0757	0.38065	-0.13289	0.274528		0.6667	0	9.3	8.27	10.44	8.25	8.22	15.46	10.0086
2435	2016	C35	0.097759	0.0467163	0.27	6.63333	0.108372	22.4959	0.139709	0.986463	0.148248	2.62161	0.6667	0	9.26	7.89	10.83	8.27	7.11	12.2	10.0086
2435	2017	C35	0.233212	0.0803032	0.1894	7.64722	0.0708629	22.6427	0.216252	0.412266	0.148131	2.54342	0.6667	0	9.46	7.72	10.93	8.27	7.68	13.95	10.0086
2435	2018	C27	0.0854	0.0821627	0.1366	8.66111	0.034805	22.8328	0.314008	0.564727	0.135502	3.39522	0.6667	0	9.67	7.55	11.03	8.27	8.29	15.95	10.0086
2440	2011	C26	0.5161	0.0822913	0.3524	1.50833	0.0210641	22.3502	0.183645	0.32299	0.19859	1.90995	0.2	0	8.31	8.02	9.54	8.39	4.17	11.78	11.891
2440	2012	C26	0.5177	0.0230101	0.07	2.525	0.111067	22.381	0.173941	0.156807	0.19939	1.0331	0.1429	0	9.28	7.54	9.58	8.39	5.56	15.56	13.2608
2440	2013	C26	0.5183	0.0636806	0.7715	3.53889	0.0480306	22.578	0.207015	0.353638	0.175971	0.95614	0.1429	0	9.37	7.51	9.75	8.39	5.57	15.98	13.2608
2440	2014	C26	0.4689	0.0379192	0.69	4.55278	0.157128	22.7769	0.222278	0.113244	0.270318	5.68709	0	0	9.73	7.65	9.88	8.26	6.92	16.19	13.2608
2440	2015	C26	0.4516	0.0312773	0.11	5.56667	0.166431	22.7501	0.185941	-0.154043	0.349549	1.94608	0	0	10	7.53	9.95	8.24	7.48	18.27	9.38724
2440	2016	C26	0.4539	0.0125721	0.05	6.58333	0.159065	22.7824	0.171056	-0.037343	0.350457	1.78298	0	0	9.97	7.24	10.25	8.28	7.16	16.94	9.38724
2440	2017	C26	0.4566	0.0064595		7.59722	0.0675696	22.9182	0.19436	0.39146	0.359765	0.341788	0	0	10.29	7.12	10.32	8.26	7.74	19.11	7.35782
2440	2018	C26	0.4479	0.00595786	1.2	8.61111	0.121784	23.0329	0.184671	0.067212	0.318858	7.71557	0	0	10.62	7.01	10.4	8.24	8.36	21.57	7.35782
2440	2019	C26	0.4359	0.027523	1.19	9.625	0.168614	23.113	0.175679	0.007594	0.340921	1.181	0	0	10.96	6.9	10.48	8.22	9.04	24.33	7.35782
2447	2012	A04	0.6206	0	0.0471	2.50556	0.0612369	21.3	0.46911	0.78615	0.480541	0.686046	0.2	1	6.53	5.45	7.98	8.56	6.37	4.88	2.54043
2447	2013	A04	0.6206	0.0502933	0.56	3.51944	0.137499	21.5929	0.542534	0.431391	0.49499	3.76606	0.2	1	6.57	5.42	8.46	8.56	6.17	4.91	6.19921
2447	2014	A04	0.330398	0	0.3	4.53333	0.080343	21.8906	0.344787	0.013753	0.579084	1.85511	0.1429	1	6.88	5.66	8.45	8.46	6.79	5.64	41.7254
2453	2011	C26	0.368697	0.156408	0.44	1.46944	-0.0189945	20.9003	0.302473	0.288158	0.273698	0.643004	0	0	9.18	8.96	9.99	8.25	5.59	13.1	5.08024
2453	2012	C26	0.368697	0.229487	0.13	2.48611	0.030732	20.9521	0.391358	0.194705	0.333131	0.509244	0	0	9.94	8.6	9.98	8.25	6.8	16.12	26.9199
2453	2013	C26	0.294262	0.212563	0.21	3.5	0.0187725	21.3128	0.32382	0.074378	0.29277	1.00448	0	0	9.86	8.62	10.38	8.25	7.32	14.82	23.1808
2453	2014	C26	0.0854	0.241421	2.13	4.51389	0.0106733	21.3991	0.369055	-0.072651	0.302647	4.76277	0.25	1	9.64	8.45	10.34	8.25	7.61	13.52	23.1808
2453	2015	C26	0.244916	0.209032	0.51	5.52778	0.0596594	21.3899	0.334784	0.021611	0.362798	4.2249	0.25	1	9.3	8.27	10.44	8.25	8.22	15.46	22.4524
2460	2011	C32	0.3371	0	0.0076	1.41111	0.0414559	20.5369	0.108775	0.320403	0.200104	0.845986	0.1111	1	5.8	7.09	7.61	8.18	3.64	2.83	3.68564
2460	2012	C32	0.3285	0.0674865	0.026	2.42778	-0.0111426	20.7701	0.226444	0.322476	0.222903	1.93388	0.1111	1	5.68	5.83	7.78	8.18	5.1	1.81	8.89927
2460	2013	C32	0.2591	0.148643	0.39	3.44167	0.0353899	21.3088	0.253436	0.092525	0.141262	0.553458	0.1429	1	5.83	5.71	8.49	8.18	5.19	1.94	12.9953
2460	2014	C32	0.2715	0.167555	0.42	4.45556	0.00568315	21.3934	0.28994	0.266971	0.294192	4.73071	0.125	1	6.74	6.56	8.68	9.14	5.3	4.27	11.3866
2460	2015	C32	0.2379	0.0679301	0.48	5.46944	0.144791	21.6505	0.254937	0.557166	0.233269	2.06734	0.125	1	6.82	6.42	9.2	9.32	5.84	5.06	12.9654
2460	2016	C32	0.2389	0.115165	0.19	6.48611	0.172885	22.0606	0.346108	1.10065	0.169654	2.53076	0.125	1	7.04	6.47	9.28	9.13	4.65	5.67	12.9654
2460	2017	C32	0.2425	0.147501		7.5	0.0629903	22.8026	0.494547	0.541231	0.0994188	0.579379	0.125	1	7.28	6.33	9.84	9.31	5.13	6.71	12.9654
2460	2018	C32	0.2211	0.0976904	0.73	8.51389	0.0506801	23.3275	0.410004	0.141541	0.110774	5.05725	0.125	1	7.52	6.19	10.42	9.49	5.65	7.95	6.99613
2460	2019	C32	0.225	0.0795742	0.28	9.52778	0.0470896	23.3774	0.40827	0.067515	0.145662	3.16761	0.0833	1	7.77	6.05	11.05	9.68	6.23	9.41	6.99613
2466	2016	C32	0.404687	0.121694	1.4262	6.42778	0.15852	23.1397	0.482906	1.0915	0.132094		0	0	7.08	6.31	8.14	8.1	6.13	6.72	22.1128
2466	2017	C32	0.404687	0.0471754	-0.1	7.44167	0.173467	23.6047	0.403864	0.400935	0.0822081	2.71013	0	0	7.26	6.15	8.42	8.1	6.48	7.31	21.9143
2466	2018	C32	0.40518	0.0434247	0.1145	8.45556	0.0811037	24.0024	0.732553	0.141568	0.037644	3.61631	0	0	7.45	6	8.72	8.1	6.86	7.95	14.6315
2471	2017	C38	0.2	0.301534	0.7279	7.41389	0.00790877	22.9384	0.687385	0.192656	0.122614	1.63602	0	0	9.46	7.72	10.93	8.27	7.68	13.95	8.44861
2472	2011	C34	0.405583	0.100946	0.0472	1.325	0.0904882	21.2848	0.230447	0.101617	0.399399	1.36461	0.2857	1	8.31	8.02	9.54	8.39	4.17	11.78	4.93715
2472	2012	C34	0.407983	0.0850665	0.53	2.34167	0.0685782	21.3233	0.233015	-0.143948	0.425235	2.09676	0.3333	1	9.28	7.54	9.58	8.39	5.56	15.56	4.93715
2472	2013	C34	0.407983	0.173282	0.1287	3.35556	0.0542256	21.5017	0.335092	0.246342	0.42454	3.79713	0.4	1	9.37	7.51	9.75	8.39	5.57	15.98	4.08279
2472	2014	C34	0.377248	0.158074	0.41	4.36944	0.0526887	21.5982	0.352501	0.278034	0.411336	2.59479	0.4	1	9.73	7.65	9.88	8.26	6.92	16.19	2.40656
2472	2015	C34	0.377355	0.121857	-0.68	5.38333	0.0742732	22.0599	0.250539	0.103368	0.253857	0.481292	0.3333	1	10	7.53	9.95	8.24	7.48	18.27	2.40656
2472	2016	C34	0.317903	0.0663237	0.13	6.4	0.0531414	22.0855	0.228187	0.247183	0.300231	4.2333	0.4	1	9.97	7.24	10.25	8.28	7.16	16.94	3.04406
2472	2017	C34	0.309015	0.208748	0.5728	7.41389	0.0269227	22.7365	0.544335	0.514308	0.244227	0.30814	0.2857	1	10.29	7.12	10.32	8.26	7.74	19.11	3.04406
2472	2018	C34	0.307721	0.147785	0.73	8.42778	0.000873685	22.7931	0.535288	0.193924	0.308431	3.29088	0.2857	1	10.62	7.01	10.4	8.24	8.36	21.57	3.04406
2479	2011	D44	0.163068	0	0.5	1.29444	0.0283667	21.4672	0.093186	0.281477	0.41672	8.9338	0.1667	0	8.31	8.02	9.54	8.39	4.17	11.78	5.67476
2479	2012	D44	0.161316	0	0.9289	2.31111	0.067718	21.7746	0.254888	1.32169	0.400918	6.66667	0.2857	0	9.28	7.54	9.58	8.39	5.56	15.56	5.67476
2479	2013	D44	0.157332	0.108876	0.45	3.325	0.158343	21.9992	0.357757	0.170588	0.394526	4.49716	0.1667	0	9.37	7.51	9.75	8.39	5.57	15.98	4.09637
2482	2011	E50	0.64644	0.0242967	1.01	1.27222	-0.0903879	22.4005	0.483481	0.288761	0.0093066	0.370615	0.125	0	7.88	8.26	9.23	9.66	4.87	7.54	75.9859
2482	2016	E50	0.5056	0.0547167	0.01	6.34722	0.0135639	23.4861	0.602219	0.262487	0.0225291	5.68876	0.125	0	9.86	7.98	10.65	9.53	7.6	13.55	4.96935
2482	2018	E50	0.522	0.109969	0.54	8.375	0.0214285	23.7662	0.659778	0.148574	0.00366405	0.786763	0.0625	0	10.56	8.15	11.05	9.5	8.56	17	4.65389
2488	2016	C36	0.3815	0.37049		6.28611	-0.0185011	22.1682	0.661655	0.490977	0.268456		0.2	1	9.97	7.24	10.25	8.28	7.16	16.94	8.34027
2488	2017	C36	0.2879	0.180578	1.9	7.3	-0.0535028	22.6955	0.42267	0.321002	0.154834	3.25246	0.2	1	10.29	7.12	10.32	8.26	7.74	19.11	6.36406
2488	2018	C36	0.338	0.228037	0.3079	8.31389	-0.0602917	22.7082	0.447862	-0.097457	0.144956	1.6725	0.4	1	10.62	7.01	10.4	8.24	8.36	21.57	6.36406
2489	2011	C21	0.643801	0.0221998	-0.016	1.21111	-0.045612	22.0954	0.218245	0.190433	0.150806		0.5	1	8.31	8.02	9.54	8.39	4.17	11.78	3.35483
2489	2012	C21	0.645399	0.0150874	0.68	2.22778	0.162554	22.1828	0.291651	-0.036849	0.154549	5.23297	0.4286	1	9.28	7.54	9.58	8.39	5.56	15.56	9.54238
2489	2013	C21	0.651	0.0749299	0.11	3.24167	0.0884543	22.3123	0.357277	0.095411	0.193619	3.54706	0.3333	0	9.37	7.51	9.75	8.39	5.57	15.98	9.6283
2489	2014	C21	0.5578	0.147469	0.72	4.25556	-0.0368905	22.4528	0.417393	0.091776	0.180579	4.31666	0.3333	0	9.73	7.65	9.88	8.26	6.92	16.19	9.6283
2489	2015	C21	0.558901	0.163558	0.062	5.26944	-0.00741669	22.4829	0.417818	0.072998	0.180804	2.49141	0.3333	0	10	7.53	9.95	8.24	7.48	18.27	11.6375
2489	2016	C21	0.563799	0.260701	0.49	6.28611	0.0264566	22.5993	0.482801	0.071095	0.158776		0.3333	0	9.97	7.24	10.25	8.28	7.16	16.94	11.6375
2489	2017	C21	0.563802	0.291252	0.13	7.3	0.0230822	22.8554	0.605005	0.196182	0.142788	2.31809	0.3333	0	10.29	7.12	10.32	8.26	7.74	19.11	11.6375
2489	2018	C21	0.573302	0.22287	0.04	8.31389	0.0347686	22.6371	0.521737	-0.033115	0.140341	2.73063	0.3333	0	10.62	7.01	10.4	8.24	8.36	21.57	11.4969
2492	2011	G59	0.5025	0	0.46	1.17778	0.100365	20.7098	0.223722	-0.072523	0.448402	5.09005	0	0	7.88	8.26	9.23	9.66	4.87	7.54	20.77
2492	2012	G59	0.5025	0	0.89	2.19444	0.103009	20.7289	0.186577	0.112652	0.491544	3.62536	0	0	8.33	7.85	9.35	9.66	5.84	9.13	20.77
2492	2013	G59	0.49	0.11255	0.46	3.20833	0.0817882	20.8136	0.224256	-0.064779	0.587964	2.58587	0.2	0	8.64	7.84	9.82	9.66	6.47	9.65	20.77
2492	2014	G59	0.465	0.120247	0.011	4.22222	0.0714647	20.9319	0.274417	0.045074	0.491209	0.751656	0.25	0	9.3	8.47	9.99	9.57	6.59	12.15	14.8128
2492	2015	G59	0.4334	0.121806	0.842	5.23611	0.0184643	21.1391	0.251846	-0.123128	0.456111	0.752736	0.2	0	9.68	8.56	10.18	9.56	6.99	13.61	5.94092
2492	2016	G59	0.4334	0.14659	0.75	6.25278	0.0718456	21.1533	0.23655	0.367463	0.519938	10.5752	0.2	0	9.86	7.98	10.65	9.53	7.6	13.55	5.81036
2495	2011	C14	0.625	0		1.17778	0.0378335	20.8117	0.035467	0.052689	0.102296	2.02892	0.3333	0	7.88	8.26	9.23	9.66	4.87	7.54	1.37941
2495	2012	C14	0.6199	0	0.13	2.19444	0.0480147	20.8179	0.035467	-0.037587	0.138328	1.21935	0.4	0	8.33	7.85	9.35	9.66	5.84	9.13	2.14574
2495	2013	C14	0.622	0	0.25	3.20833	0.089948	20.8288	0.036613	0.005298	0.330049	1.09675	0.4	0	8.64	7.84	9.82	9.66	6.47	9.65	2.14574
2495	2014	C14	0.5386	0		4.22222	0.058469	20.8273	0.035467	0.111133	0.367876	0.545735	0	0	9.3	8.47	9.99	9.57	6.59	12.15	2.39439
2495	2015	C14	0.4648	0	0.45	5.23611	0.114327	20.8832	0.072293	0.088854	0.45792	7.32383	0.2	0	9.68	8.56	10.18	9.56	6.99	13.61	2.56402
2495	2016	C14	0.4531	0	0.88	6.25278	0.05142	20.8837	0.050893	-0.106918	0.473968	4.73586	0.25	0	9.86	7.98	10.65	9.53	7.6	13.55	4.05451
2495	2017	C14	0.4601	0	0.22	7.26667	0.0609341	20.9261	0.072823	-0.037587	0.436352	3.55604	0.2	0	10.2	8.06	10.85	9.52	8.06	15.18	4.05451
2495	2018	C14	0.4424	0	0.3423	8.28056	0.0624169	20.9763	0.09821	0.111241	0.416445	0.831082	0.2	0	10.56	8.15	11.05	9.5	8.56	17	4.05451
2511	2011	C22	0.530181	0.142078	0.02	1.11389	-0.0131046	21.7604	0.263549	0.043506	0.279006	3.71665	0	0	7.88	8.26	9.23	9.66	4.87	7.54	7.43148
2511	2012	C22	0.530329	0.163944		2.13056	0.0858206	21.9546	0.356181	0.260307	0.372765	2.16009	0	0	8.33	7.85	9.35	9.66	5.84	9.13	5.40832
2511	2013	C22	0.532208	0.040512		3.14444	0.0481579	22.2258	0.492011	0.06936	0.314107	0.834119	0.1429	0	8.64	7.84	9.82	9.66	6.47	9.65	2.80026
2511	2014	C22	0.518865	0.0471106	0.47	4.15833	0.0576435	22.2384	0.483555	0.008019	0.481845	2.3811	0.1667	0	9.3	8.47	9.99	9.57	6.59	12.15	10.958
2511	2015	C22	0.523891	0.0628849	0.0781	5.17222	0.0944442	22.2371	0.464388	0.173368	0.499376	3.10936	0.4	0	9.68	8.56	10.18	9.56	6.99	13.61	63.8906
2511	2016	C22	0.506649	0.00664826	0.64	6.18889	0.205845	22.2301	0.402458	0.287387	0.48241	2.35613	0.4	0	9.86	7.98	10.65	9.53	7.6	13.55	61.2565
2511	2017	C22	0.506933	0.0895017	0.89	7.20278	0.10108	22.4797	0.474443	0.217623	0.400773	1.96449	0.4	0	10.2	8.06	10.85	9.52	8.06	15.18	61.2565
2511	2018	C22	0.508714	0.0674663	0.5	8.21667	0.0849713	22.3615	0.356529	0.224254	0.496628	1.20063	0.4	0	10.56	8.15	11.05	9.5	8.56	17	52.9326
2517	2014	C19	0.2941	0.0941529	0.02	4.125	-0.00874025	20.5351	0.275612	-0.03871	0.403793	12.0272	0.1667	0	8.09	6.87	9.4	9.73	6.2	8.13	54.857
2527	2011	C38	0.3907	0		1.03333	-0.00831088	21.0245	0.066409	0.30944	0.188135	1.58828	0	0	8.89	8.59	7.29	7.64	9.46	11.17	6.25455
2527	2012	C38	0.378	0		2.05	0.0781329	21.2104	0.126062	0.278695	0.154926	0.677371	0	0	8.7	7.72	7.51	7.64	9.18	11.28	4.59764
2527	2013	C38	0.3776	0	0.14	3.06389	0.0832942	21.3003	0.127453	0.190474	0.161357	3.07454	0	0	8.94	7.65	8.23	7.64	9.58	11.33	6.29957
2527	2014	C38	0.3375	0	0.7425	4.07778	0.0353467	21.6294	0.175205	0.304336	0.182325	1.20792	0.125	1	9.77	8.59	8.53	8.42	10.66	12.68	9.80301
2527	2015	C38	0.3154	0.105477	0.24	5.09167	0.031674	21.9509	0.343794	0.154748	0.129239	3.46722	0.1429	1	9.73	8.64	8.98	8.56	11.16	13.31	8.01271
2527	2016	C38	0.2998	0.198285	0.44	6.10833	0.0534475	22.2135	0.387199	0.809229	0.0952042	3.97064	0	0	9.93	8.45	9.04	8.44	10.98	12.72	5.46972
2527	2017	C38	0.2998	0.157694		7.12222	0.00849549	22.5577	0.524584	0.248314	0.0663146	2.43216	0	0	10.18	8.5	9.52	8.58	11.5	13.35	5.40139
2527	2018	C38	0.2998	0.18405	0.69	8.13611	0.00575959	22.6159	0.512042	0.032725	0.0692734	2.42583	0.1	1	10.45	8.55	10.02	8.73	12.04	14.02	5.40139
2537	2016	C34	0.264065	0.012173	0.3622	6.06111	0.030439	23.3797	0.526422	0.275639	0.0543803	3.33777	0.1429	1	7.94	7.09	9.79	9.51	5.95	7.34	38.3345
2537	2017	C34	0.264065	0.0110203	0.34	7.075	-0.00832965	23.6656	0.630634	0.516932	0.0387366	2.49618	0.1429	1	8.08	6.89	10.08	9.48	6.36	8.07	38.3345
2537	2018	C34	0.264864	0.0286744	0.318	8.08889	0.0241711	22.9675	0.297865	0.254049	0.10312	0.815414	0.2222	1	8.23	6.7	10.38	9.45	6.79	8.88	38.3345
2539	2011	C26	0.645	0.196294	0.473	0.963889	0.0438894	22.2143	0.474515	0.583363	0.191372	1.7334	0.25	0	5.81	7.02	6.49	8.09	3.97	3.75	3.59786
2539	2012	C26	0.645	0.100389	0.69	1.98056	-0.0014027	22.3407	0.52942	0.056434	0.186944	1.49196	0.2857	0	6.03	5.72	6.62	8.09	4.77	5.29	5.10085
2539	2013	C26	0.645	0.129313	0.23	2.99444	0.0521789	22.4403	0.569188	0.123794	0.46132	3.71946	0.2857	0	6.18	5.7	6.98	8.09	5.12	5.43	5.10085
2539	2014	C26	0.645	0.223584	0.46	4.00833	0.0376307	22.6217	0.62507	0.212623	0.428632	2.3439	0.3333	0	6.52	6.12	7.31	8.09	5.71	5.89	5.10085
2539	2015	C26	0.5807	0.235045	1.61	5.02222	0.0267224	22.9055	0.651579	0.250841	0.442092	0.30814	0.2857	0	7.01	5.97	7.57	8.09	6.04	6.41	6.13724
2539	2016	C26	0.5114	0.284164	0.09	6.03889	0.0706249	22.923	0.649958	0.040144	0.433071	3.39422	0.1667	0	7.08	6.31	8.14	8.1	6.13	6.72	7.13943
2539	2017	C26	0.5114	0.323508	0.37	7.05278	0.115162	22.9533	0.660054	0.274943	0.397436	4.50632	0.1667	0	7.26	6.15	8.42	8.1	6.48	7.31	6.64785
2539	2018	C26	0.5137	0.329622	0.3851	8.06667	0.0475232	23.0624	0.693182	0.016372	0.367187	4.46968	0.1667	0	7.45	6	8.72	8.1	6.86	7.95	5.05073
2539	2019	C26	0.4444	0.301633	0.21	9.08056	0.0966089	22.9972	0.660586	0.096358	0.394741	0.510361	0.125	0	7.65	5.85	9.02	8.1	7.25	8.65	1.00218
2540	2011	C32	0.6489	0	0.44	0.963889	-0.0334113	21.5671	0.065992	0.14341	0.16201	3.00445	0.1667	0	9.18	8.96	9.99	8.25	5.59	13.1	6.21427
2540	2012	C32	0.6489	0	0.535	1.98056	-0.0226969	21.5552	0.035467	0.333864	0.199095	4.34876	0.1667	0	9.94	8.6	9.98	8.25	6.8	16.12	6.21427
2540	2013	C32	0.6489	0	0.01	2.99444	0.0195248	21.6326	0.062426	0.182628	0.220316	2.83029	0	0	9.86	8.62	10.38	8.25	7.32	14.82	5.85031
2540	2014	C32	0.5493	0.0365453	0.91	4.00833	0.032261	21.7299	0.099004	0.093894	0.203898	2.62606	0	0	9.64	8.45	10.34	8.25	7.61	13.52	5.85031
2540	2015	C32	0.5493	0.0486112	0.71	5.02222	0.0531449	21.85	0.122925	0.021102	0.171298	6.07823	0	0	9.3	8.27	10.44	8.25	8.22	15.46	5.85031
2540	2016	C32	0.5493	0	0.3854	6.03889	-0.0317458	21.9105	0.099894	0.184967	0.293482	0.681138	0	0	9.26	7.89	10.83	8.27	7.11	12.2	8.23068
2540	2017	C32	0.4925	0.00998128	0.55	7.05278	-0.0206299	22.3346	0.069774	0.25606	0.219368	0.410594	0	0	9.46	7.72	10.93	8.27	7.68	13.95	8.23068
2540	2018	C32	0.4963	0.050259	-0.57	8.06667	0.0789009	22.4205	0.103672	0.05357	0.203776	5.12635	0	0	9.67	7.55	11.03	8.27	8.29	15.95	5.81858
2553	2011	C34	0.584649	0	0.59	0.933333	0.0633204	20.2136	0.072138	0.065518	0.219988	1.96912	0.1111	1	9.18	8.96	9.99	8.25	5.59	13.1	9.80989
2553	2012	C34	0.584649	0	-0.85	1.875	0.0924048	20.2174	0.070718	0.025577	0.219257	0.750957	0.1111	1	9.94	8.6	9.98	8.25	6.8	16.12	4.80249
2553	2013	C34	0.584649	0	0.39	2.88889	0.0924251	20.2906	0.076937	0.135643	0.213191	2.8485	0.2	1	9.86	8.62	10.38	8.25	7.32	14.82	4.80249
2553	2014	C34	0.4937	0	0.0893	3.90278	0.0919897	20.3292	0.073132	0.125285	0.206176	3.56927	0.2857	1	9.64	8.45	10.34	8.25	7.61	13.52	4.44027
2553	2015	C34	0.4937	0	0.63	4.91667	0.0903415	20.3804	0.076598	0.002665	0.212366	0.970529	0.3333	1	9.3	8.27	10.44	8.25	8.22	15.46	5.86861
2553	2016	C34	0.4937	0	0.85	5.93333	0.0925438	20.4394	0.079651	0.059173	0.209459	1.08358	0.1667	0	9.26	7.89	10.83	8.27	7.11	12.2	23.6945
2553	2017	C34	0.4937	0	0.36	6.94722	0.101022	20.4776	0.102736	0.216572	0.202318	1.57837	0.3333	0	9.46	7.72	10.93	8.27	7.68	13.95	23.6945
2553	2018	C34	0.4937	0	0.42	7.96111	0.0558257	20.5039	0.100356	0.009543	0.23657	1.40562	0.3333	0	9.67	7.55	11.03	8.27	8.29	15.95	23.6945
2553	2019	C34	0.4937	0	0.128	8.975	0.0874485	20.4824	0.126326	0.036576	0.259184	1.35829	0.3333	0	9.88	7.39	11.13	8.27	8.96	18.24	23.6945
2555	2012	C36	0.5604	0	0.94	1.86111	0.0295428	20.5256	0.056762	-0.086127	0.40088	4.31923	0	0	6.25	6.96	7.55	7.76	3.71	5.83	22.3625
2555	2015	C36	0.3069	0.00679052	0.04	4.90278	0.232417	22.2544	0.197345	1.50663	0.0673176	2.60684	0	0	6.98	7.15	9.25	8.64	5.46	8.51	10.1014
2555	2016	I64	0.2586	0.058388	0.02	5.91944	0.16472	22.5774	0.259475	0.126934	0.0425121	5.41748	0	0	7.09	6.04	9.22	8.47	4.92	6.78	13.5059
2555	2017	I64	0.2509	0.0406167	0.34	6.93333	0.199986	22.9381	0.204525	0.179298	0.0319205	4.98642	0	0	7.26	5.91	9.86	8.6	5.18	7.55	13.5059
2555	2018	I64	0.2104	0.0439507	-0.3168	7.94722	0.232417	22.851	0.271811	0.2333	0.00434248	1.44109	0	1	7.44	5.79	10.55	8.74	5.46	8.4	13.5059
2558	2011	L72	0.7428	0		0.933333	0.0731539	20.2246	0.035467	0.271929	0.340249	0.987502	0.2	1	6.32	6.59	7.23	7.8	3.9	5.84	82.037
2558	2015	N78	0.7428	0	0.0698	4.90278	0.0355657	20.2392	0.059181	-0.111954	0.59088	1.38335	0.1667	1	7.69	6.93	8.91	8.06	8.7	8.62	19.5861
2563	2012	C18	0.7675	0	1.0997	1.83611	0.111572	22.9502	0.153453	-0.089827	0.153757	1.43213	0.25	0	9.28	7.54	9.58	8.39	5.56	15.56	4.63309
2563	2013	C18	0.7675	0	0.07	2.85	0.143335	22.9969	0.16784	0.032597	0.178073	2.54712	0.25	0	9.37	7.51	9.75	8.39	5.57	15.98	3.53138
2563	2014	C18	0.7675	0	0.7731	3.86389	0.0734604	23.0625	0.180005	0.117007	0.145106	1.52724	0.25	0	9.73	7.65	9.88	8.26	6.92	16.19	4.56893
2563	2015	C18	0.7482	0	0.81	4.87778	0.0747847	23.179	0.205422	0.160463	0.123109	3.1893	0.25	0	10	7.53	9.95	8.24	7.48	18.27	4.56893
2563	2016	C18	0.7482	0.00231695	0.3735	5.89444	0.0662116	23.2842	0.227771	0.128269	0.0916151	1.31498	0.2	0	9.97	7.24	10.25	8.28	7.16	16.94	6.15216
2563	2017	C18	0.7486	0.00150258	0.1	6.90833	0.160573	23.3365	0.258427	0.127413	0.0817413	1.05208	0.2	0	10.29	7.12	10.32	8.26	7.74	19.11	6.15216
2563	2018	C18	0.7415	0.010537	-0.2414	7.92222	0.0576405	23.5307	0.324425	0.307063	0.119852	3.83324	0	0	10.62	7.01	10.4	8.24	8.36	21.57	6.15216
2563	2019	C18	0.6709	0.0160595	0.58	8.93611	0.100889	23.5339	0.290378	0.230142	0.134592	1.60249	0	0	10.96	6.9	10.48	8.22	9.04	24.33	4.56793
2564	2017	C35	0.2493	0.133686		6.91111	-0.0225607	23.8406	0.81632	1.50663	0.0813199		0	0	9.46	7.72	10.93	8.27	7.68	13.95	6.85406
2567	2012	C13	0.149496	0.109214	-0.51	1.79722	0.118812	21.5906	0.309375	0.178413	0.35165	1.24125	0.25	1	5.7	4.76	7.53	8.04	4.73	3.59	2.82409
2567	2013	C13	0.1471	0.156842	0.47	2.81111	0.0236142	21.707	0.338231	0.059764	0.361928		0.25	1	5.84	4.7	8.03	8.04	4.99	3.6	3.7111
2567	2014	C13	0.1471	0.174905	0.14	3.825	0.0589697	22.0207	0.457122	0.414091	0.356271	2.57444	0.3333	1	6.78	6.15	8.43	8.97	5.23	5.19	3.7111
2567	2015	C13	0.141892	0.128375	0.3749	4.83889	0.12028	22.1173	0.322432	-0.065229	0.333656	2.01437	0.3333	1	7.09	6.13	8.92	9.14	5.65	5.93	3.89931
2567	2016	C13	0.15834	0.106823	0.29	5.85556	0.0755695	22.2727	0.370483	0.155988	0.31551	2.02446	0.5	1	7.07	6.76	8.39	9	5.24	5.99	6.38952
2567	2017	C13	0.192377	0.0956585	-0.4548	6.86944	0.0692519	22.5201	0.349967	0.261153	0.313333		0.5	1	7.33	6.73	8.88	9.17	5.66	6.84	6.38952
2567	2018	C13	0.144317	0.117555	0.48	7.88333	0.0861735	22.5998	0.394781	0.122646	0.340151	0.939852	0.3333	0	7.6	6.71	9.4	9.35	6.12	7.82	6.38952
2567	2019	C13	0.136267	0.207224	0.2419	8.89722	0.0744509	22.7085	0.478078	-0.004067	0.346584	1.0295	0.3333	0	7.88	6.68	9.95	9.53	6.61	8.93	6.38952
2574	2012	C41	0.657823	0	0.5	1.71944	0.021186	22.1857	0.349003	0.130382	0.00724	1.23944	0.1667	1	9.28	7.54	9.58	8.39	5.56	15.56	4.30272
2574	2013	C41	0.657823	0	0.28	2.73333	0.105459	22.305	0.410074	0.285727	0.0189666		0.1667	1	9.37	7.51	9.75	8.39	5.57	15.98	4.30272
2574	2017	C41	0.5289	0	0.57	6.79167	0.0484852	22.0797	0.191813	0.10032	0.0559888	4.28218	0	0	10.29	7.12	10.32	8.26	7.74	19.11	11.9206
2574	2018	C41	0.5289	0.017211	-1.42	7.80556	0.00606049	22.1262	0.212806	0.110419	0.0510246	1.53475	0.2	0	10.62	7.01	10.4	8.24	8.36	21.57	11.9206
2576	2017	C38	0.2998	0	0.26	6.775	-0.00478964	20.7736	0.190055	0.324625	0.199815	1.50022	0	0	9.46	7.72	10.93	8.27	7.68	13.95	8.2825
2576	2019	C38	0.3027	0.0512866	0.21	8.80278	0.053422	21.0021	0.327915	0.119694	0.148257	1.22676	0	0	9.88	7.39	11.13	8.27	8.96	18.24	2.65455
2578	2018	C32	0.5386	0	0.06	7.78889	-0.00683775	21.2588	0.11725	0.16072	0.357586	1.96792	0.3333	0	9.87	5.34	10.79	9.75	13.39	12.46	7.41858
2584	2012	C26	0.61	0.108117	0.03	1.60556	0.00972488	21.0553	0.252654	0.205842	0.170703	2.05551	0.4286	0	8.33	7.85	9.35	9.66	5.84	9.13	5.09085
2584	2013	C26	0.61	0.148991	0.31	2.61944	0.0204574	21.1795	0.347204	0.450031	0.153888	1.59066	0.375	0	8.64	7.84	9.82	9.66	6.47	9.65	5.09085
2584	2014	C26	0.61	0.130389	0.0848	3.63333	0.0629071	21.2309	0.315011	-0.018732	0.197215	3.94986	0.3333	0	9.3	8.47	9.99	9.57	6.59	12.15	5.09085
2584	2015	C26	0.5358	0.0864738	0.1	4.64722	0.0538572	21.5951	0.24828	0.143586	0.1818	0.638315	0.375	0	9.68	8.56	10.18	9.56	6.99	13.61	3.90241
2584	2016	C26	0.4613	0.0414433	0.58	5.66389	0.00463722	21.5872	0.236896	0.165048	0.237564	1.56867	0.3333	0	9.86	7.98	10.65	9.53	7.6	13.55	2.60724
2584	2017	C26	0.4613	0.0903814	0.22	6.67778	-0.0077508	21.6327	0.30631	0.159339	0.227641	0.380695	0.25	0	10.2	8.06	10.85	9.52	8.06	15.18	2.37855
2584	2018	C26	0.4412	0.229788	0.0308	7.69167	-0.0276707	21.9787	0.482178	-0.011756	0.165542	0.363345	0.4286	0	10.56	8.15	11.05	9.5	8.56	17	2.37855
2588	2012	C26	0.5336	0	0.51	1.58333	0.228984	22.1251	0.433021	0.106847	0.107258	5.15465	0.2857	0	7.24	7.08	9	9.79	6.2	4.98	6.38085
2588	2013	C26	0.5336	0	0.2451	2.59722	0.0987545	22.1804	0.377618	0.05711	0.121855	11.3042	0.1667	0	7.39	7.02	9.48	9.79	6.44	5	9.02927
2588	2014	C26	0.5212	0	0.07	3.61111	0.138879	22.3511	0.399645	0.057712	0.230399	3.07914	0.1429	0	7.76	7.13	9.64	9.59	6.9	6.39	9.02927
2588	2015	C26	0.5105	0	0.78	4.625	0.0251447	22.5662	0.393744	0.245258	0.236175	1.81646	0.125	0	7.85	6.93	9.93	9.56	7.37	7.03	8.83084
2588	2016	C26	0.5114	0.02101	0.72	5.64167	0.129497	22.6487	0.380996	-0.115302	0.267808	2.43798	0.1429	0	7.94	7.09	9.79	9.51	5.95	7.34	2.99785
2588	2017	C26	0.5149	0.0980429	0.41	6.65556	0.0334033	22.7201	0.412814	-0.155267	0.30445	3.89537	0.1429	0	8.08	6.89	10.08	9.48	6.36	8.07	2.99785
2588	2018	C26	0.515	0.129327	0.8	7.66944	-0.0432884	22.7174	0.395204	0.080675	0.303662	0.642899	0.1429	0	8.23	6.7	10.38	9.45	6.79	8.88	2.93073
2590	2012	C36	0.533902	0.215906	0.1	1.58333	0.0444181	21.2026	0.58996	0.018909	0.247762	3.44491	0.2	0	9.28	7.54	9.58	8.39	5.56	15.56	5.63249
2590	2013	C36	0.533902	0.214729	0.61	2.59722	0.0157265	21.3246	0.617278	0.257184	0.248131		0.1667	0	9.37	7.51	9.75	8.39	5.57	15.98	5.63249
2590	2014	C36	0.538423	0.205935	0.1268	3.61111	0.0459325	21.3306	0.582764	0.030472	0.261676	3.01316	0.1667	0	9.73	7.65	9.88	8.26	6.92	16.19	3.59271
2590	2015	C36	0.511968	0.139058	0.4	4.625	0.0867413	21.4583	0.594567	0.27839	0.236081	4.37328	0.1667	0	10	7.53	9.95	8.24	7.48	18.27	4.56139
2590	2016	C36	0.421163	0.0613243	0.35	5.64167	0.0410493	21.8852	0.44551	0.320286	0.158244	1.68444	0.1667	0	9.97	7.24	10.25	8.28	7.16	16.94	4.56139
2590	2017	C36	0.421163	0.0886857	0.2611	6.65556	0.0455605	21.9747	0.458477	0.019317	0.213616	0.563748	0.2	1	10.29	7.12	10.32	8.26	7.74	19.11	4.56139
2590	2018	C36	0.518904	0.110915	0.31	7.66944	0.0677384	21.9677	0.471903	-0.008661	0.250602	1.43108	0.3333	1	10.62	7.01	10.4	8.24	8.36	21.57	4.56139
2591	2012	C26	0.6851	0.0554301	0.3648	1.55278	-0.0228912	20.5148	0.114109	-0.197808	0.0639308	6.27802	0.1667	0	5.68	5.83	7.78	8.18	5.1	1.81	8.26436
2591	2013	C26	0.6783	0.0780615		2.56667	-0.0293184	20.608	0.151858	0.57546	0.0546034		0.1429	0	5.83	5.71	8.49	8.18	5.19	1.94	8.26436
2591	2014	C26	0.6494	0.102163	0.0351	3.58056	-0.0284735	20.6506	0.167785	-0.252455	0.132442	1.79606	0.1429	0	6.74	6.56	8.68	9.14	5.3	4.27	6.9218
2591	2015	C26	0.4693	0.0926253	0.14	4.59444	-0.00659082	20.6491	0.187173	-0.255836	0.227655	1.10778	0.1429	0	6.82	6.42	9.2	9.32	5.84	5.06	11.3942
2591	2016	C26	0.427	0.0595916	0.82	5.61111	0.0337374	20.6431	0.180784	-0.202911	0.248916	4.27012	0.1429	0	7.04	6.47	9.28	9.13	4.65	5.67	52.6239
2591	2017	C26	0.3628	0.0404691	0.1329	6.625	0.0250493	21.1336	0.130321	0.755911	0.113878	1.16704	0.1667	0	7.28	6.33	9.84	9.31	5.13	6.71	52.6239
2591	2018	C26	0.3626	0.0844049	1.27	7.63889	-0.0255271	21.0998	0.169529	0.29323	0.120028	4.37644	0.3333	0	7.52	6.19	10.42	9.49	5.65	7.95	52.6239
2593	2018	C36	0.5798	0.204395		7.61944	0.0239497	22.094	0.517622	0.457527	0.232646	0.437071	0.5	1	9.87	5.34	10.79	9.75	13.39	12.46	1.76406
2593	2019	C36	0.58	0.235149	0.0416	8.63333	0.0102793	22.0996	0.512399	-0.091594	0.240066	1.14912	0.4286	1	10.26	5.17	11.07	9.77	15.28	14.07	1.75545
2597	2015	C26	0.249172	0.0365637	0.72	4.55	0.142392	22.0146	0.3964	0.035163	0.325403	4.28884	0	0	6.98	7.15	9.25	8.64	5.46	8.51	10.7792
2597	2016	C26	0.253503	0.0640669	0.41	5.56667	0.216798	22.1801	0.382996	0.128414	0.314744	2.96479	0	0	7.09	6.04	9.22	8.47	4.92	6.78	6.39157
2597	2017	C26	0.217743	0.0684229		6.58056	0.194493	22.4591	0.392133	0.193018	0.234968	0.824164	0	0	7.26	5.91	9.86	8.6	5.18	7.55	5.34215
2597	2018	C26	0.220498	0.0316086	1.06	7.59444	0.169154	22.4628	0.311651	-0.077475	0.230872	3.74988	0	0	7.44	5.79	10.55	8.74	5.46	8.4	4.57782
2597	2019	C26	0.220598	0.0162854	0.6467	8.60833	0.147292	22.5396	0.271114	-0.038942	0.288557	2.37334	0	0	7.62	5.66	11.28	8.88	5.75	9.35	4.57782
2602	2012	C36	0.52	0.0501404	0.0137	1.45	0.0438109	21.3623	0.160957	-0.069916	0.285733	0.910493	0.125	0	9.28	7.54	9.58	8.39	5.56	15.56	7.34951
2602	2013	C36	0.52	0.00386376		2.46389	0.0341468	21.4511	0.204904	0.321382	0.339501	1.0265	0.125	0	9.37	7.51	9.75	8.39	5.57	15.98	10.0132
2602	2014	C36	0.2658	0.0219106	0.15	3.47778	0.0584562	22.1581	0.134009	0.39497	0.230523	0.68391	0.125	0	9.73	7.65	9.88	8.26	6.92	16.19	6.91043
2602	2015	C36	0.2658	0.0435828	0.02	4.49167	0.0940401	22.3468	0.21249	0.767185	0.202704	1.26626	0.1	0	10	7.53	9.95	8.24	7.48	18.27	3.33344
2602	2016	C36	0.2875	0.0352476		5.50833	0.129684	22.4287	0.200676	0.142135	0.198144	1.60529	0.2	0	9.97	7.24	10.25	8.28	7.16	16.94	3.6475
2602	2018	C36	0.2431	0.0177451	0.5501	7.53611	0.0555385	23.5414	0.17088	1.32724	0.068831	0.456427	0.1429	0	10.62	7.01	10.4	8.24	8.36	21.57	3.01545
2603	2012	C27	0.5877	0	-1.04	1.45	0.0168347	22.1502	0.076998	-0.155915	0.124645	3.00201	0.2857	0	5.44	5.33	7.45	7.25	5.82	2.06	3.96599
2603	2013	C27	0.5759	0	0.01	2.46389	0.0118768	22.2619	0.085807	0.5104	0.143898	3.17239	0.2222	0	5.61	5.28	8.21	7.25	5.94	2.15	3.4007
2603	2014	C27	0.5765	0	0.18	3.47778	0.0208148	22.3501	0.104917	0.173079	0.278664	2.68622	0.2222	0	6.03	6.17	8.26	6.6	5.74	4.2	2.04805
2603	2015	C27	0.5781	0.00876123	-0.2033	4.49167	0.0231082	22.465	0.15412	0.090237	0.441274	1.13602	0.2222	0	6.32	6.08	8.7	6.5	6.06	4.71	2.94329
2603	2016	C27	0.4977	0.0159988	-0.03	5.50833	0.101055	22.5559	0.146842	0.199515	0.394409		0.1818	0	6.42	6.99	8.8	6.58	4.35	5.39	6.80007
2603	2017	C27	0.5411	0	0.87	6.52222	0.0145363	22.7885	0.098332	0.06835	0.345185	0.785758	0.2857	0	6.56	6.89	9.27	6.48	4.6	6.05	6.80007
2603	2018	C27	0.4663	0	0.5413	7.53611	0.00845679	22.87	0.116108	0.179672	0.300304	2.82403	0.2222	0	6.69	6.79	9.77	6.38	4.85	6.79	4.75202
2605	2012	C24	0.70269	0	-0.07	1.42778	0.134386	20.6911	0.170222	-0.014452	0.224309		0.3333	0	8.7	7.72	7.51	7.64	9.18	11.28	7.17377
2605	2013	C24	0.70269	0	0.11	2.44167	0.153302	20.8284	0.225396	0.100948	0.209099	1.04714	0.3333	0	8.94	7.65	8.23	7.64	9.58	11.33	8.47994
2605	2014	C24	0.7027	0.179194	0.02	3.45556	0.0511734	21.0955	0.334607	0.058078	0.147049	1.50685	0.3333	0	9.77	8.59	8.53	8.42	10.66	12.68	9.55394
2605	2015	C24	0.7027	0.110294		4.46944	0.134974	21.0953	0.268005	0.08034	0.130691	0.570352	0.3333	0	9.73	8.64	8.98	8.56	11.16	13.31	67.7866
2605	2016	C24	0.619	0.0500108	0.0777	5.48611	0.0755295	21.4162	0.227047	-0.122293	0.114046	0.591991	0.4	0	9.93	8.45	9.04	8.44	10.98	12.72	72.1925
2605	2017	C24	0.599	0.0410422	0.22	6.5	0.0331506	21.3907	0.155648	-0.070612	0.102479	4.00609	0.3333	0	10.18	8.5	9.52	8.58	11.5	13.35	72.1925
2605	2018	C24	0.578	0.14497	-0.53	7.51389	0.0914517	21.7026	0.292608	0.424186	0.142204	3.75565	0.4	1	10.45	8.55	10.02	8.73	12.04	14.02	62.6385
2612	2012	C18	0.6369	0	0.82	1.35833	0.00125603	21.6908	0.133233	0.336344	0.0214389	3.87372	0.1429	0	8.75	6.19	6.91	6.09	10.65	11.69	5.31098
2612	2013	C18	0.6369	0	1.11	2.37222	0.00508207	21.6558	0.08114	0.233859	0.0231235	5.51832	0.1667	0	9.12	6.18	6.88	6.09	11.37	12.95	7.06238
2612	2014	C18	0.5903	0.0517534	0.4056	3.38611	0.0122523	21.7874	0.221686	-0.103997	0.123096	1.86935	0.1667	0	9.37	6.34	7.3	4.78	12.23	14.77	6.27222
2612	2015	C18	0.5903	0.119222	0.08	4.4	0.0540813	21.7489	0.166312	-0.073807	0.124556	5.63692	0.2	0	8.89	6.05	7.41	4.61	13.37	16.5	2.36872
2612	2016	C18	0.5903	0.129433	0.92	5.41667	0.0299423	22.2101	0.267495	0.195311	0.109303	3.66522	0.2	0	9.14	6.12	7.79	4.9	12.16	14.74	4.08053
2612	2017	C18	0.5653	0.221907	0.44	6.43056	0.0186468	22.6603	0.456768	0.720553	0.0574711	1.89065	0.2	0	9.42	5.84	7.91	4.72	13.29	16.47	4.08053
2612	2018	C18	0.615	0.244034		7.44444	0.00746815	22.7087	0.41166	0.131003	0.0542481	0.401628	0.2	0	9.7	5.58	8.03	4.55	14.52	18.41	2.26373
2612	2019	C18	0.6007	0.0708315	0.1428	8.45833	0.112616	22.3908	0.304427	0.129889	0.07914	0.798063	0.2	0	10	5.33	8.15	4.39	15.87	20.57	1.7118
2617	2012	C38	0.6056	0.137046	0.012	1.3	-0.0599188	21.3442	0.516962	-0.094999	0.126139	8.26713	0.2	0	9.28	7.54	9.58	8.39	5.56	15.56	8.0169
2617	2013	C38	0.6056	0.247056	0.084	2.31389	0.0392529	21.5071	0.581721	0.050711	0.232315	1.6747	0.25	0	9.37	7.51	9.75	8.39	5.57	15.98	8.0169
2617	2014	C38	0.6056	0.193838	0.87	3.32778	0.104381	21.5194	0.609841	-0.029827	0.218566	3.34276	0.5	0	9.73	7.65	9.88	8.26	6.92	16.19	25.8682
2617	2015	C38	0.6083	0.34207	0.5	4.34167	0.227345	21.3454	0.490369	-0.331513	0.251092	0.536551	0	0	10	7.53	9.95	8.24	7.48	18.27	25.8682
2617	2016	C38	0.5233	0.201453	0.077	5.35833	-0.0889215	21.9173	0.307085	-0.211582	0.137945	3.81451	0	0	9.97	7.24	10.25	8.28	7.16	16.94	26.1786
2617	2017	C38	0.5233	0.252032	1.92	6.37222	-0.13971	22.5648	0.593684	1.32476	0.101404	1.95301	0	0	10.29	7.12	10.32	8.26	7.74	19.11	26.1786
2617	2018	C38	0.4733	0.286103	0.044	7.38611	0.0263567	22.3734	0.696755	-0.069281	0.12304	4.6063	0.25	0	10.62	7.01	10.4	8.24	8.36	21.57	26.1786
2619	2015	C30	0.3394	0.0914198	0.0258	4.31667	0.034525	22.0263	0.129431	0.302527	0.0910219	5.16762	0.1667	0	10	7.53	9.95	8.24	7.48	18.27	79.3675
2619	2016	C30	0.2959	0.0735254	0.012	5.33333	0.0628005	22.0779	0.118043	0.150013	0.080312		0.1667	0	9.97	7.24	10.25	8.28	7.16	16.94	79.3675
2624	2012	C30	0.5626	0.11589	0.99	1.19444	0.0201976	20.3979	0.320356	-0.035457	0.175401	3.20227	0.1429	1	9.28	7.54	9.58	8.39	5.56	15.56	11.5749
2624	2013	C30	0.5626	0.125813	0.48	2.20833	0.0119472	20.4476	0.331326	0.16786	0.401799	1.67415	0.1111	1	9.37	7.51	9.75	8.39	5.57	15.98	11.5749
2647	2014	C38	0.646	0.370813	0.4	3.05278	-0.13971	21.7046	0.580125	0.24548	0.109049	1.94821	0	0	9.73	7.65	9.88	8.26	6.92	16.19	12.5663
2650	2012	C14	0.4221	0	0.2	1	0.0792544	21.3475	0.089799	-0.015597	0.0932502	1.02346	0.3333	1	5.7	4.76	7.53	8.04	4.73	3.59	4.09267
2650	2013	C14	0.4221	0	0.0534	2.01389	0.0613815	21.4749	0.176693	0.012954	0.113843	7.87003	0.3333	1	5.84	4.7	8.03	8.04	4.99	3.6	2.71633
2650	2014	C14	0.4221	0.104437	-0.0463	3.02778	0.114688	21.5553	0.242608	0.00401	0.104161	1.92304	0.3333	1	6.78	6.15	8.43	8.97	5.23	5.19	2.12968
2650	2015	C14	0.4221	0.120501	0.0157	4.04167	0.0676637	21.7154	0.315925	0.041702	0.399999	8.32908	0.3333	1	7.09	6.13	8.92	9.14	5.65	5.93	2.12968
2650	2016	C14	0.423	0.0841581	1.56	5.05833	0.127364	21.7708	0.315597	0.075028	0.555207	4.74096	0.3333	1	7.07	6.76	8.39	9	5.24	5.99	2.12968
2650	2017	C14	0.423	0.136283	0.4343	6.07222	0.000986649	21.7798	0.284171	0.002401	0.551161	5.03874	0.25	0	7.33	6.73	8.88	9.17	5.66	6.84	1.4398
2650	2018	C14	0.423	0.0399369	0.1033	7.08611	0.0694209	21.6869	0.170487	-0.054356	0.59088	0.30814	0.3333		7.6	6.71	9.4	9.35	6.12	7.82	0.854508
2651	2012	C35	0.7122	0	0.463	1	0.0901884	21.693	0.217025	-0.340633	0.0386049	1.87444	0.1667	0	6.03	5.72	6.62	8.09	4.77	5.29	7.28328
2651	2013	C35	0.7122	0	0.77	2.01389	0.0801338	21.6491	0.252442	0.098491	0.0502158	5.10721	0.1667	0	6.18	5.7	6.98	8.09	5.12	5.43	7.28328
2651	2014	C35	0.7122	0	0.31	3.02778	0.123911	21.5681	0.194529	-0.162884	0.0943032	2.3685	0.1667	0	6.52	6.12	7.31	8.09	5.71	5.89	7.28328
2651	2015	C35	0.6724	0		4.04167	0.0376887	21.6386	0.254135	-0.22464	0.0979476	1.39569	0.1429	0	7.01	5.97	7.57	8.09	6.04	6.41	5.63167
2651	2016	C35	0.6724	0	0.6699	5.05833	0.0289014	21.6339	0.234461	-0.193875	0.0900672	4.9073	0.125	0	7.08	6.31	8.14	8.1	6.13	6.72	5.63167
2651	2017	C35	0.6426	0	0.9847	6.07222	0.0379784	21.6245	0.196859	0.136727	0.0827319	2.00748	0	0	7.26	6.15	8.42	8.1	6.48	7.31	4.60796
2651	2018	C35	0.6308	0	0.06	7.08611	0.0379939	21.6438	0.18489	-0.017111	0.0678141	0.51564	0	0	7.45	6	8.72	8.1	6.86	7.95	1.94139
2651	2019	C35	0.6308	0.00037543	0.18	8.1	0.0436027	21.7029	0.173739	0.331459	0.0614426	1.8527	0	0	7.65	5.85	9.02	8.1	7.25	8.65	1.76545
2653	2019	C27	0.7675	0.12909	0.46	8.06944	0.151781	22.3397	0.527998	0.14903	0.160845	4.38435	0.5	0	-1.42	-14.29	4.07	6.94	0.02	0	2.53678
2654	2012	C39	0.424197	0	-0.075	0.933333	0.0691567	20.2955	0.240038	0.037552	0.21974	1.64418	0.1667	0	8.33	7.85	9.35	9.66	5.84	9.13	3.83907
2654	2013	C39	0.424197	0.0127069	0.95	1.89722	0.139839	20.4837	0.321504	0.123241	0.316092	9.18859	0.1667	0	8.64	7.84	9.82	9.66	6.47	9.65	3.83907
2654	2014	C39	0.424197	0.102497	0.32	2.91111	0.0466678	20.6986	0.427008	0.199075	0.375297	1.48651	0.25	0	9.3	8.47	9.99	9.57	6.59	12.15	24.7557
2654	2015	C39	0.391355	0.0845574	0.6567	3.925	0.0221356	21.4591	0.365075	0.603429	0.265235	2.51536	0.25	0	9.68	8.56	10.18	9.56	6.99	13.61	24.2179
2654	2016	C39	0.354694	0.0444577	0.05	4.94167	0.0767496	21.9151	0.330314	0.871461	0.159029	1.96923	0.2	0	9.86	7.98	10.65	9.53	7.6	13.55	24.5769
2654	2017	C39	0.336829	0.0559181	0.26	5.95556	0.0102838	22.1836	0.387012	0.937448	0.116594		0	0	10.2	8.06	10.85	9.52	8.06	15.18	24.5769
2654	2018	C39	0.3403	0.0772639	0.45	6.96944	0.0206515	22.2408	0.539567	0.504545	0.137381	2.95228	0.2	0	10.56	8.15	11.05	9.5	8.56	17	24.5769
2664	2017	C36	0.3097	0.0171783	0.33	5.87778	0.0763844	21.974	0.413087	0.359137	0.146482		0	0	10.29	7.12	10.32	8.26	7.74	19.11	4.27406
2664	2018	C36	0.3125	0.0180187	0.49	6.89167	0.116753	21.959	0.335091	0.087699	0.141911	1.70509	0	0	10.62	7.01	10.4	8.24	8.36	21.57	4.27406
2664	2019	C36	0.3126	0.00776894	0.77	7.90556	0.209642	22.17	0.388744	0.129684	0.112936	1.53832	0	0	10.96	6.9	10.48	8.22	9.04	24.33	3.92545
2665	2013	C38	0.345676	0	1.4	1.78889	-0.04225	21.6692	0.296219	-0.182287	0.0974985	4.67131	0.4286	0	9.12	6.18	6.88	6.09	11.37	12.95	6.23957
2665	2014	C38	0.34726	0.0927771	0.05	2.80278	-0.0192622	21.8279	0.339221	0.143867	0.112722	0.30814	0.4286	0	9.37	6.34	7.3	4.78	12.23	14.77	12.863
2665	2015	C38	0.315009	0.0880888	0.87	3.81667	0.0202826	22.3087	0.392191	0.015916	0.0945846		0.3	0	8.89	6.05	7.41	4.61	13.37	16.5	10.0427
2665	2016	C38	0.314983	0	0.0043	4.83333	0.0428835	22.2207	0.309261	-0.210635	0.134435	11.3901	0.3333	0	9.14	6.12	7.79	4.9	12.16	14.74	13.4055
2665	2017	C38	0.244534	0.0493282	0.04	5.84722	-0.0274654	22.9496	0.18077	0.488777	0.113436	0.784284	0.3333	0	9.42	5.84	7.91	4.72	13.29	16.47	13.4055
2665	2018	C38	0.244534	0.070389	-0.22	6.86111	-0.02531	22.8667	0.200986	-0.432139	0.153758	0.393233	0.3	0	9.7	5.58	8.03	4.55	14.52	18.41	13.4055
2665	2019	C38	0.173987	0.149688	0.0293	7.875	-0.0065946	22.8978	0.243275	0.293997	0.408176	0.969538	0.25	0	10	5.33	8.15	4.39	15.87	20.57	13.4055
2666	2013	C26	0.6419	0.0233708	0.33	1.78889	-0.0255047	21.2994	0.154559	0.22157	0.0934158	2.15241	0.4	0	8.64	7.84	9.82	9.66	6.47	9.65	7.85085
2666	2014	C26	0.6419	0.0876069	0.06	2.80278	0.000142663	21.4174	0.191418	0.056573	0.132098	0.919552	0.2857	0	9.3	8.47	9.99	9.57	6.59	12.15	7.85085
2666	2015	C26	0.5452	0.0826274	0.516	3.81667	0.0348238	21.8906	0.174488	0.149596	0.150811	2.19238	0.2857	0	9.68	8.56	10.18	9.56	6.99	13.61	6.69724
2666	2016	C26	0.5452	0.0921065	0.32	4.83333	0.0542277	21.9432	0.186871	0.197131	0.15188	1.93732	0.2857	0	9.86	7.98	10.65	9.53	7.6	13.55	6.69724
2666	2017	C26	0.5452	0.0693361	0.6	5.84722	-0.030529	21.9848	0.188792	0.326773	0.156276	1.39767	0.2857	0	10.2	8.06	10.85	9.52	8.06	15.18	5.43567
2666	2018	C26	0.5452	0.109968	0.2	6.86111	-0.0254528	22.0514	0.211332	0.185693	0.152228	2.90704	0.4	0	10.56	8.15	11.05	9.5	8.56	17	4.93855
2668	2013	C38	0.34492	0.0457777	0.13	1.73333	0.0683897	21.7744	0.527751	0.231609	0.196907	1.51216	0	0	8.64	7.84	9.82	9.66	6.47	9.65	3.74629
2668	2014	C38	0.34492	0.00651642	0.49	2.74722	0.144855	21.891	0.528377	0.047876	0.198005	0.900615	0	0	9.3	8.47	9.99	9.57	6.59	12.15	24.4697
2675	2013	C27	0.2663	0.0386881	0.04	1.625	-0.0167705	20.9291	0.103522	0.31812	0.145199	2.54	0.1667	1	7.39	7.02	9.48	9.79	6.44	5	3.69384
2675	2014	C27	0.2663	0.0702654	0.3816	2.63889	0.0373212	21.055	0.150044	-0.030602	0.24337	1.42644	0.1429	1	7.76	7.13	9.64	9.59	6.9	6.39	3.14916
2677	2013	C38	0.5475	0	0.82	1.625	0.119445	20.7938	0.142547	0.079623	0.182205	4.42618	0.4	0	9.37	7.51	9.75	8.39	5.57	15.98	9.96322
2677	2014	C38	0.5475	0	0.0834	2.63889	0.114601	20.8465	0.126719	0.201492	0.17435	1.03311	0.4	0	9.73	7.65	9.88	8.26	6.92	16.19	11.887
2677	2015	C38	0.558125	0	0.226	3.65278	0.128293	20.9154	0.13897	0.102787	0.290013	1.21173	0.4	0	10	7.53	9.95	8.24	7.48	18.27	12.3587
2677	2016	C38	0.5531	0	0.6073	4.66944	0.190686	21.058	0.176424	0.285408	0.25144	4.64031	0.4	0	9.97	7.24	10.25	8.28	7.16	16.94	11.7362
2677	2017	C38	0.5529	0		5.68333	0.232417	21.2395	0.219177	0.541812	0.209431	0.54305	0.4	1	10.29	7.12	10.32	8.26	7.74	19.11	8.3725
2677	2018	C38	0.5441	0	0.4873	6.69722	0.232417	21.3002	0.233352	0.364922	0.181692	2.30268	0.4	1	10.62	7.01	10.4	8.24	8.36	21.57	2.22594
2677	2019	C38	0.5441	0	0.71	7.71111	0.232417	21.4098	0.235331	0.202424	0.366855	4.34429	0		10.96	6.9	10.48	8.22	9.04	24.33	0.315454
2684	2013	C38	0.5155	0.255022	0.52	1.575	-0.0241112	20.5703	0.39905	-0.405634	0.345508	2.12445	0.3333	1	8.64	7.84	9.82	9.66	6.47	9.65	5.31951
2684	2014	C38	0.5155	0.278107	0.3753	2.58889	0.0355854	20.7283	0.476393	0.695076	0.301338	2.88669	0.1667	1	9.3	8.47	9.99	9.57	6.59	12.15	35.2997
2684	2015	C38	0.541205	0.224666	0.81	3.60278	-0.0338047	21.1925	0.456722	0.12727	0.347948	2.38066	0.1667	1	9.68	8.56	10.18	9.56	6.99	13.61	38.5214
2684	2016	C38	0.410031	0.185199	0.41	4.61944	-0.0513446	22.5429	0.726163	1.50663	0.211364	1.25916	0.1667	1	9.86	7.98	10.65	9.53	7.6	13.55	38.5214
2684	2017	C38	0.399831	0.243777	1.21	5.63333	-0.122377	23.124	0.74851	0.920677	0.209103	3.08241	0.125	1	10.2	8.06	10.85	9.52	8.06	15.18	38.5214
2684	2018	C38	0.391931	0.23916	0.58	6.64722	0.0300672	22.7705	0.81632	-0.432139	0.300169	4.14347	0.1667	1	10.56	8.15	11.05	9.5	8.56	17	38.5214
2685	2013	C34	0.502501	0		1.575	0.0213251	20.7267	0.216081	-0.09208	0.141681	0.749521	0.1667	0	9.86	8.62	10.38	8.25	7.32	14.82	3.87951
2685	2014	C34	0.502501	0	0.97	2.58889	0.0166671	20.8104	0.255779	0.293915	0.153786	2.25025	0.1667	0	9.64	8.45	10.34	8.25	7.61	13.52	7.21699
2685	2015	C34	0.502501	0.0712333	0.41	3.60278	-0.128702	20.9	0.293367	1.50663	0.133464	0.802592	0.1667	0	9.3	8.27	10.44	8.25	8.22	15.46	5.81656
2685	2016	C34	0.5633	0.0073786		4.61944	0.0900883	21.3628	0.282286	0.392956	0.0821749	0.827286	0.1667	0	9.26	7.89	10.83	8.27	7.11	12.2	24.6341
2685	2017	C34	0.3854	0.0255512	0.1909	5.63333	-0.0431352	22.4983	0.249002	1.33709	0.0437991	1.01988	0.1667	0	9.46	7.72	10.93	8.27	7.68	13.95	24.6341
2685	2018	C34	0.195783	0.0624137	0.0084	6.64722	-0.0382728	22.504	0.203415	0.98877	0.0450833	5.87139	0.2	0	9.67	7.55	11.03	8.27	8.29	15.95	24.6341
2687	2015	C18	0.29117	0.00290912		3.51667	0.067597	21.0417	0.243275	0.019792	0.41001	2.20108	0.5	1	10	7.53	9.95	8.24	7.48	18.27	7.66872
2687	2016	C18	0.2911	0.0141963	0.2905	4.53333	0.0917098	21.066	0.240662	0.045997	0.385393	0.492833	0.5	1	9.97	7.24	10.25	8.28	7.16	16.94	7.66872
2687	2017	C18	0.2911	0	0.6829	5.54722	0.0970659	21.0913	0.276161	0.120002	0.350317	1.75752	0.5	1	10.29	7.12	10.32	8.26	7.74	19.11	7.66872
2687	2018	C18	0.2339	0	1.096	6.56111	0.0764665	21.1706	0.290604	0.276997	0.306696	0.60947	0.4286	1	10.62	7.01	10.4	8.24	8.36	21.57	3.76193
2687	2019	C18	0.2372	0.00316139	0.41	7.575	0.093692	21.2266	0.294354	0.115949	0.300278	1.30117	0.2	0	10.96	6.9	10.48	8.22	9.04	24.33	0.668196
2688	2013	C27	0.4535	0.0295022	0.04	1.48889	0.145862	20.74	0.114868	-0.038076	0.303877	3.73063	0.125	0	5.19	3.91	6.7	8.43	5.04	2.59	5.24209
2688	2015	C27	0.4535	0.259222		3.51667	0.114028	21.3573	0.44063	0.488997	0.278867	1.97022	0.1	0	4.84	3.41	7.29	8.1	6.29	1.8	5.07329
2688	2016	C27	0.4262	0.111303	0.12	4.53333	0.109833	21.7025	0.404985	0.196101	0.252042	2.92745	0.1111	0	4.8	3.89	6.65	7.92	3.6	1.93	5.07329
2688	2017	C27	0.4262	0.202033	0.4723	5.54722	0.00920738	21.8084	0.446835	-0.025313	0.242832	1.42817	0.1	0	4.83	3.64	7.03	7.88	4.55	1.89	5.07329
2688	2018	C27	0.442	0.265074	0.72	6.56111	0.0351311	21.9278	0.466506	0.117342	0.241536	1.78125	0.1	0	4.85	3.4	7.43	7.83	5.76	1.86	1.93524
2688	2019	C27	0.4413	0.263648	0.29	7.575	0.0843787	21.9305	0.459711	0.09422	0.261933	1.19487	0.1	0	4.88	3.18	7.85	7.79	7.28	1.82	1.63322
2693	2013	C27	0.5048	0		1.41667	0.061538	20.6367	0.050623	0.153786	0.225011	0.394815	0.2222	1	5.68	5.33	8.41	6.31	4.76	3.55	40.5293
2693	2014	C27	0.5048	0	0.95	2.43056	0.0540524	20.6652	0.052979	0.077492	0.230108	0.912626	0.1429	1	5.87	5.73	8.75	6.85	4.77	3.57	39.6646
2693	2015	C27	0.4927	0.222558		3.44444	0.0298282	21.1616	0.401607	0.432839	0.177925	0.383291	0.1429	1	5.21	5.67	9.25	6.95	5.55	5.66	37.2505
2693	2016	C27	0.51	0.163016	0.42	4.46111	0.0331582	20.8764	0.525427	-0.371626	0.359819	1.19172	0.125	1	5.28	4.86	9.04	6.8	3.44	2.24	37.2505
2693	2017	C27	0.51	0	0.42	5.475	-0.0163656	21.0433	0.446883	0.700266	0.311301	2.20935	0	0	5.41	4.81	9.56	6.9	4	3.55	10.3552
2693	2018	C27	0.51	0	1.17	6.48889	0.0418117	20.8368	0.402196	0.366631	0.568755	2.22213	0	0	5.54	4.76	10.11	7	4.65	5.62	10.3552
2694	2013	C29	0.4121	0.265982		1.39444	0.0139161	21.4221	0.473943	0.168667	0.253954	1.16408	0.25	1	6.58	6.78	8.05	7.87	6.42	4.42	4.21965
2694	2014	C29	0.4121	0.261644		2.40833	-0.0315801	21.5956	0.551783	0.0418	0.306287	0.963604	0.3333	1	7.16	6.35	8.5	8.53	8.34	4.67	8.27288
2694	2015	C29	0.4113	0.313701	-0.0424	3.42222	0.0755546	21.531	0.565426	-0.035679	0.333534	1.80106	0.1667	0	7.35	6.17	9.28	8.65	9.5	5.07	8.36855
2695	2013	C13	0.6458	0		1.33889	0.036432	21.1163	0.047825	0.004114	0.189199	0.671344	0.4	0	5.83	5.71	8.49	8.18	5.19	1.94	4.04968
2695	2014	C13	0.6317	0	0.77	2.35278	0.0764388	21.1933	0.073802	0.101563	0.172057	1.71352	0.4	0	6.74	6.56	8.68	9.14	5.3	4.27	4.75439
2695	2015	C13	0.6317	0.0257109	0.24	3.36667	0.0598737	21.3265	0.152932	0.169815	0.266744	12.0272	0.4	0	6.82	6.42	9.2	9.32	5.84	5.06	4.75439
2695	2016	C13	0.64	0.0350063	0.61	4.38333	0.0876038	21.3724	0.157595	0.057986	0.268985	5.13023	0.4	0	7.04	6.47	9.28	9.13	4.65	5.67	4.90988
2695	2017	C13	0.64	0.0322415	0.9	5.39722	0.0639658	21.4547	0.155882	0.213462	0.243437	6.13551	0.4	1	7.28	6.33	9.84	9.31	5.13	6.71	1.22951
2695	2018	C13	0.622799	0.0298354	1.06	6.41111	0.0613562	21.6384	0.225646	0.284074	0.218096	6.23102	0.4	1	7.52	6.19	10.42	9.49	5.65	7.95	1.22951
2695	2019	C13	0.635699	0.0334553	0.73	7.425	0.0813085	21.7403	0.20588	0.115588	0.22515	1.7469	0.5	1	7.77	6.05	11.05	9.68	6.23	9.41	1.22951
2702	2013	C13	0.5658	0	0.04	1.23889	0.0609208	20.7089	0.191174	0.022631	0.127633	0.401191	0.2	1	7.47	7.12	9.28	9.66	4.02	7.11	6.35059
2702	2014	C13	0.5658	0	0.055	2.25278	-0.0124232	20.7796	0.242395	0.133597	0.302508	3.47057	0.3333	1	8.09	6.87	9.4	9.73	6.2	8.13	8.00866
2702	2015	C13	0.5658	0	0.0432	3.26667	0.0205875	20.6859	0.22365	-0.047394	0.356539	3.22437	0.5	0	8.96	6.65	9.64	9.74	7.07	9.18	8.00866
2702	2016	C13	0.4428	0	0.35	4.28333	0.067305	20.9369	0.367859	0.134818	0.262048	1.68602	0.3333	0	9.15	5.71	10.25	9.73	10.29	9.77	6.2202
2702	2017	C13	0.4428	0	0.64	5.29722	0.00881221	20.7947	0.282909	0.046912	0.286897	1.28283	0.5	0	9.5	5.52	10.52	9.74	11.74	11.03	6.2202
2702	2018	C13	0.4491	0	2.19	6.31111	0.0666747	20.8663	0.3029	0.182398	0.264812	0.30814	0.5	0	9.87	5.34	10.79	9.75	13.39	12.46	4.59951
2705	2014	C38	0.7525	0.055766	0.76	0.955556	0.0491004	22.2001	0.501507	0.125774	0.277732	3.22616	0	0	9.3	8.47	9.99	9.57	6.59	12.15	5.07699
2705	2015	C38	0.7529	0.0235397	0.14	1.96944	0.164511	22.2558	0.487302	0.112655	0.273535		0	0	9.68	8.56	10.18	9.56	6.99	13.61	5.43796
2705	2016	C38	0.7529	0		2.98611	0.175895	22.4161	0.50967	0.107463	0.257492	0.585838	0	0	9.86	7.98	10.65	9.53	7.6	13.55	5.43796
2705	2017	C38	0.6749	0	1.02	4	0.0694339	22.6183	0.437724	0.17708	0.262983	0.740681	0	0	10.2	8.06	10.85	9.52	8.06	15.18	5.43796
2705	2018	C38	0.6749	0.0468914	0.17	5.01389	0.0624458	22.6877	0.450662	0.027004	0.256391	0.562588	0	0	10.56	8.15	11.05	9.5	8.56	17	1.38139
2719	2014	C14	0.5901	0.0863291		0.936111	0.0472674	20.4889	0.180214	-0.170997	0.170401	1.3807	0.1667	0	3.45	2.14	3.59	6.94	2.12	2.68	15.8013
2719	2015	C14	0.5947	0.0833534	0.26	1.95	0.107387	21.0877	0.220485	0.612336	0.162718	3.6094	0.1667	0	4.15	1.94	3.99	6.91	2.7	2.96	15.8013
2719	2016	C14	0.5941	0.0293193		2.96667	0.0279597	21.0339	0.162873	0.080398	0.16131	0.739579	0.1667	0	4.1	2.72	4.35	6.78	3.88	2.76	13.3055
2719	2017	C14	0.5941	0.0491138	0.0294	3.98056	0.0339975	21.0776	0.191761	0.035327	0.157762		0.1667	0	4.21	2.47	4.83	6.75	4.95	3.05	13.3055
2719	2018	C14	0.5941	0.0510682	0.46	4.99444	0.0110294	20.9993	0.247324	0.03559	0.166617	5.35208	0.1667	0	4.32	2.24	5.37	6.73	6.31	3.38	13.3055
2723	2016	C38	0.586374	0.102694	-0.15	2.96389	0.0889923	20.7712	0.38849	0.095961	0.434733	4.98583	0	0	9.86	7.98	10.65	9.53	7.6	13.55	12.2614
2725	2014	C36	0.5296	0	0.438	0.933333	-0.00234862	20.7739	0.17231	-0.009702	0.345545	0.995844	0.6667	1	9.73	7.65	9.88	8.26	6.92	16.19	7.79957
2725	2015	C36	0.5312	0	0.0161	1.94722	0.129797	20.7398	0.126697	-0.226478	0.342517	1.37982	0.6667	1	10	7.53	9.95	8.24	7.48	18.27	5.61656
2725	2016	C36	0.5312	0		2.96389	0.036907	20.7607	0.124187	-0.001465	0.364665	0.473935	0.5	0	9.97	7.24	10.25	8.28	7.16	16.94	5.88406
2725	2017	C36	0.5131	0.0536409	-0.28	3.97778	0.0441993	20.8353	0.187302	0.216797	0.365205	0.580144	0.5	0	10.29	7.12	10.32	8.26	7.74	19.11	5.88406
2725	2018	C36	0.5031	0.0748711	-0.667	4.99167	0.0573567	20.9073	0.205109	0.236099	0.326161	1.06099	0.4286	0	10.62	7.01	10.4	8.24	8.36	21.57	5.88406
2725	2019	C36	0.4836	0.0519071	0.6597	6.00556	0.0649948	20.8512	0.152414	-0.26093	0.374928	2.73117	0.4286	0	10.96	6.9	10.48	8.22	9.04	24.33	4.92545
2726	2016	C13	0.366131	0.0204429	0.38	2.55278	0.126573	21.5558	0.196462	0.276211	0.22011	1.82016	0	0	7.94	7.09	9.79	9.51	5.95	7.34	6.64951
2728	2015	C27	0.675	0.10739		1.43889	0.0430938	21.1921	0.49671	0.49831	0.144457	0.769916	0.3333	1	9.68	8.56	10.18	9.56	6.99	13.61	5.20505
2728	2016	C27	0.675	0.140466		2.45556	0.0631845	21.1953	0.446993	0.269712	0.171746	0.630531	0.3333	1	9.86	7.98	10.65	9.53	7.6	13.55	5.73322
2728	2017	C27	0.675	0.129273	0.21	3.46944	0.0533732	21.3803	0.459384	0.047399	0.172272	2.18061	0.2857	1	10.2	8.06	10.85	9.52	8.06	15.18	5.73322
2728	2018	C27	0.641	0.189563	0.21	4.48333	0.090912	21.4497	0.462563	0.28828	0.155433	1.78524	0.2857	1	10.56	8.15	11.05	9.5	8.56	17	5.73322
2728	2019	C27	0.5512	0.284553	2.02	5.49722	0.0982115	21.5372	0.489085	0.040845	0.195463	10.656	0.3333	1	10.92	8.23	11.26	9.49	9.08	19.04	5.73322
2730	2015	C35	0.617775	0.229797	0.4453	1.24444	0.0728264	20.9915	0.343679	-0.08225	0.260682	1.93268	0.25	0	10	7.53	9.95	8.24	7.48	18.27	3.28027
2730	2016	C35	0.617775	0.204926		2.26111	0.0600464	21.0842	0.371255	0.170731	0.213596	2.92738	0.25	0	9.97	7.24	10.25	8.28	7.16	16.94	3.28027
2730	2017	C35	0.613939	0.231048	0.2516	3.275	0.0392697	21.175	0.39178	0.312248	0.161467	1.55731	0.25	0	10.29	7.12	10.32	8.26	7.74	19.11	2.85656
2730	2018	C35	0.595989	0.272847	0.26	4.28889	0.0239152	21.2713	0.41932	0.156922	0.13585	1.36835	0.25	0	10.62	7.01	10.4	8.24	8.36	21.57	0.844062
2730	2019	C35	0.595989	0.164109	0.13	5.30278	0.144182	21.1809	0.341819	0.067692	0.14081	1.6539	0.1667	0	10.96	6.9	10.48	8.22	9.04	24.33	0.385454
2734	2015	C26	0.3328	0.222137	-0.4029	0.938889	0.0792594	20.864	0.328379	0.10105	0.454685	12.0272	0.1429	0	9.3	8.27	10.44	8.25	8.22	15.46	7.40724
2734	2016	C26	0.3446	0.110655	0.0143	1.95556	0.12482	21.4549	0.234897	0.390489	0.332476	8.88472	0.1429	0	9.26	7.89	10.83	8.27	7.11	12.2	7.40724
2734	2017	C26	0.3463	0.151307		2.96944	0.0306235	21.5928	0.274974	0.226638	0.321292	0.84601	0.125	0	9.46	7.72	10.93	8.27	7.68	13.95	5.81567
2734	2018	C26	0.342	0.190106	0.16	3.98333	0.08466	21.7295	0.313852	0.067276	0.277863	1.29712	0.1111	0	9.67	7.55	11.03	8.27	8.29	15.95	3.02855
2734	2019	C26	0.3199	0.163384	1.18	4.99722	0.041316	22.285	0.518523	0.864605	0.320939	0.831911	0.1111	0	9.88	7.39	11.13	8.27	8.96	18.24	0.677816
2741	2016	C26	0.4894	0.0898857	0.6843	1.9	0.043246	20.7187	0.204325	0.149347	0.250179	1.88612	0.4	0	9.86	7.98	10.65	9.53	7.6	13.55	2.29927
2741	2017	C26	0.4746	0.123719	0.3	2.91389	0.0452194	21.1795	0.291771	0.310046	0.161705	2.98684	0.4	0	10.2	8.06	10.85	9.52	8.06	15.18	2.29927
2741	2018	C26	0.4746	0.161187	-1.42	3.92778	-0.0201269	21.6283	0.484671	0.170128	0.291672	2.63848	0.5	0	10.56	8.15	11.05	9.5	8.56	17	2.29927
2742	2018	C30	0.6348	0.0695455	0.37	3.925	-0.0169659	22.3402	0.651408	0.506063	0.262479	0.754247	0	0	8.79	6.94	10.66	8.19	9.29	10.82	4.89858
2742	2019	C30	0.6348	0.13258	1.67	4.93889	0.030777	22.3377	0.640404	0.109895	0.288702	2.40446	0.1111	1	9.14	6.92	11.17	8.22	10.35	12.23	3.49613
2760	2016	C33	0.4619	0.0794582		1.58056	-0.0188858	20.7907	0.466234	-0.264157	0.375908	0.950283	0	0	7.09	6.04	9.22	8.47	4.92	6.78	23.2907
2760	2017	C33	0.4619	0.087306	0.08	2.59444	-0.00511038	20.6359	0.473569	0.197472	0.412763	1.51237	0	0	7.26	5.91	9.86	8.6	5.18	7.55	23.2907
2760	2018	C33	0.4619	0.0166233	-0.12	3.60833	0.115799	20.6205	0.431662	0.27519	0.396385	0.379595	0.1667	1	7.44	5.79	10.55	8.74	5.46	8.4	9.01858
2763	2016	C18	0.7005	0	0.801	1.58333	0.107552	21.4052	0.162806	0.085415	0.266148	0.865148	0.1429	1	9.86	7.98	10.65	9.53	7.6	13.55	3.26373
2763	2017	C18	0.7005	0	0.11	2.59722	0.219293	21.5115	0.177339	0.042742	0.228401	2.37321	0.125	1	10.2	8.06	10.85	9.52	8.06	15.18	3.26373
2763	2018	C18	0.7005	0	0.91	3.61111	0.0534726	21.6097	0.233301	0.102249	0.197462	1.51259	0.1429	1	10.56	8.15	11.05	9.5	8.56	17	3.26373
2765	2016	C36	0.589298	0.0762214	0.45	1.57778	-0.0338465	21.5136	0.51359	0.481602	0.223127	0.468846	0.125	0	8.15	6.96	9.71	8.11	7.49	8.47	7.51833
2765	2017	C36	0.586558	0.0769517	0.32	2.59167	0.0422119	21.6165	0.494406	0.046913	0.286436	3.72018	0.1429	0	8.47	6.95	10.17	8.15	8.34	9.57	6.56204
2765	2018	C36	0.597179	0.0711604	2.19	3.60556	0.117551	21.6401	0.504536	-0.286292	0.299928	1.40255	0.1429	0	8.79	6.94	10.66	8.19	9.29	10.82	4.71861
2765	2019	C36	0.5298	0.0683692	-0.33	4.61944	0.0227394	21.9706	0.562657	0.310467	0.291494	0.709546	0.1667	0	9.14	6.92	11.17	8.22	10.35	12.23	3.15455
2772	2018	A01	0.3846	0	0.103	3.56667	0.0564055	22.1365	0.359386	0.252286	0.437125	0.987901	0.2	0	4.8	4.16	5.16	7.06	3.69	4.72	2.74415
2773	2016	C27	0.620349	0	0.04	1.53889	0.225202	22.0472	0.227045	0.224494	0.108778	2.7076	0.5	0	7.08	6.31	8.14	8.1	6.13	6.72	16.2432
2773	2017	C27	0.620268	0	0.1	2.55278	0.167212	22.2463	0.22736	0.097032	0.0951442	1.55143	0.375	0	7.26	6.15	8.42	8.1	6.48	7.31	16.2432
2773	2018	C27	0.60486	0	0.08	3.56667	0.0675442	22.3709	0.21385	0.046994	0.0850514		0.4286	0	7.45	6	8.72	8.1	6.86	7.95	16.2432
2776	2019	M74	0.509	0.171059	0.28	4.58056	0.0459938	21.8682	0.22753	-0.08451	0.0459938	1.31838	0.25	0	10.92	8.23	11.26	9.49	9.08	19.04	15.3682
2779	2017	C35	0.6601	0	0.3285	2.09167	0.0459698	20.5489	0.248791	0.071282	0.211923	1.69711	0.1667	1	10.29	7.12	10.32	8.26	7.74	19.11	5.70406
2779	2018	C35	0.6601	0	0.04	3.10556	0.0245426	20.5237	0.221082	-0.056463	0.256714	2.47458	0.4	1	10.62	7.01	10.4	8.24	8.36	21.57	5.70406
2787	2016	C33	0.5949	0.0250454	0.0264	1.01667	0.0846615	20.9121	0.214322	0.106349	0.278132	0.949255	0.2222	1	9.26	7.89	10.83	8.27	7.11	12.2	7.01183
2787	2017	C33	0.5949	0.0332429	0.1119	2.03056	0.111491	21.0261	0.257214	0.141896	0.246647		0	1	9.46	7.72	10.93	8.27	7.68	13.95	5.47858
2787	2018	C33	0.5659	0.13952	0.43	3.04444	0.0160983	21.5609	0.377341	0.203913	0.177957	1.1421	0.3333	0	9.67	7.55	11.03	8.27	8.29	15.95	5.47858
2787	2019	C33	0.5299	0.110107	0.22	4.05833	0.04531	21.5838	0.349473	0.204108	0.176156	0.958993	0.3333	0	9.88	7.39	11.13	8.27	8.96	18.24	3.61613
2793	2018	C34	0.673689	0.0784743	0.01	2.75	0.0814101	21.061	0.350885	0.129705	0.140622	0.457332	0.25	1	10.62	7.01	10.4	8.24	8.36	21.57	5.83545
2796	2017	C33	0.5566	0	0.6151	1.66667	0.0599675	20.3635	0.295805	0.160054	0.270625	1.82274	0.25	0	9.46	7.72	10.93	8.27	7.68	13.95	5.62068
2796	2018	C33	0.4268	0.00496439	0.14	2.68056	-0.00788477	21.4236	0.286127	1.21939	0.168155	1.02272	0.3333	0	9.67	7.55	11.03	8.27	8.29	15.95	5.15858
2796	2019	C33	0.4002	0.00452837	0.57	3.69444	0.112411	21.6119	0.364407	0.462058	0.169207	2.4913	0.3333	0	9.88	7.39	11.13	8.27	8.96	18.24	1.85613
2803	2019	C23	0.3669	0.143285	1.41	3.51944	0.130028	21.615	0.405133	0.32622	0.183801	1.0352	0.5	0	10.26	5.17	11.07	9.77	15.28	14.07	3.79406
2810	2017	C26	0.4096	0.14071	0.13	1.36667	0.0596116	20.8264	0.387322	0.142468	0.309836	0.872288	0.5	0	8.08	6.89	10.08	9.48	6.36	8.07	13.6679
2810	2018	C26	0.3944	0.0605232	0.0437	2.38056	0.0737737	21.0023	0.415887	0.401769	0.510762	0.91471	0.4286	0	8.23	6.7	10.38	9.45	6.79	8.88	11.0007
2810	2019	C26	0.3938	0.0523754	0.9	3.39444	0.141881	21.1166	0.369781	0.218735	0.485388	1.04012	0.4286	0	8.38	6.51	10.69	9.41	7.26	9.77	2.45218
2817	2017	C27	0.4402	0	2.19	1.2	0.0601352	20.4204	0.098316	0.008894	0.27298	3.67903	0.2	0	7.26	5.91	9.86	8.6	5.18	7.55	1.52007
2817	2018	C27	0.4402	0	0.33	2.21389	0.0352855	20.4748	0.106976	0.030612	0.290177	1.12783	0.1667	0	7.44	5.79	10.55	8.74	5.46	8.4	1.50202
2822	2017	E50	0.4524	0.23487	0.2992	1.10278	-0.0431721	22.1415	0.507279	0.178801	0.0388953	1.99575	0.25	0	10.2	8.06	10.85	9.52	8.06	15.18	3.44454
2822	2018	E50	0.4524	0.276237	0.38	2.11667	-0.0517695	22.2798	0.542219	0.306555	0.032379	0.70225	0.2222	0	10.56	8.15	11.05	9.5	8.56	17	3.00848
2842	2018	C32	0.5776	0.188683	-1.1838	1.975	0.116578	21.4176	0.521628	0.716657	0.182972	1.5431	0.2857	0	10.56	8.15	11.05	9.5	8.56	17	3.48613
2860	2018	C38	0.450345	0	0.67	1.74444	0.104203	20.6138	0.172854	0.153271	0.131143	0.792561	0.1667	0	10.62	7.01	10.4	8.24	8.36	21.57	9.06545
2869	2018	C39	0.498882	0	0.65	1.65278	-0.0203104	21.047	0.276874	-0.029859	0.147513	0.670496	0	1	10.56	8.15	11.05	9.5	8.56	17	18.3792
2871	2018	C34	0.726402	0	0.01	1.66389	0.0380494	20.4813	0.222304	0.210431	0.162636	0.749241	0	0	8.23	6.7	10.38	9.45	6.79	8.88	4.74406
2878	2018	L72	0.6333	0.000596585	0.7522	1.59167	-0.00501546	20.729	0.36484	0.283569	0.00737121	3.78613	0.125	1	9.7	5.58	8.03	4.55	14.52	18.41	1.64547
2878	2019	L72	0.6333	0.117193	0.89	2.60556	0.0709541	21.0042	0.441876	0.49458	0.00692191	2.91946	0.125	1	10	5.33	8.15	4.39	15.87	20.57	1.64547
2892	2018	C38	0.587294	0	0.3055	1.39167	0.0778459	20.4328	0.163227	0.218472	0.233883	0.835509	0.5	1	7.6	6.71	9.4	9.35	6.12	7.82	0.633471
2892	2019	C38	0.587294	0	0.6196	2.40556	0.0916241	20.5485	0.184643	0.180018	0.231418	4.96429	0.3333	1	7.88	6.68	9.95	9.53	6.61	8.93	0.44288
2933	2019	C37	0.4401	0	1.17	1.36111	0.0760577	21.2305	0.075425	-0.023995	0.0146033	2.75592	0	0	10	5.33	8.15	4.39	15.87	20.57	3.01288
2942	2019	C26	0.6431	0.0154616	1.29	1.08611	0.173542	20.992	0.292874	0.123203	0.197877	2.58375	0.2	1	10.96	6.9	10.48	8.22	9.04	24.33	0.527817
2949	2019	M74	0.478182	0.00560561	0.72	0.933333	0.0404682	21.3542	0.373155	0.30406	0.205205	2.26346	0.1	1	10.92	8.23	11.26	9.49	9.08	19.04	5.43547
300004	2010	C35	0.5673	0.0941844	0.1451	1.18611	-0.016131	20.6959	0.236906	0.182934	0.0716001	0.899864	0.25	0	7.73	8.38	8.67	9.66	4.54	7.4	5.61759
300004	2011	C35	0.5673	0.0505413	0.46	2.2	-0.0789352	20.8078	0.238476	0.32527	0.0908256	1.68323	0.2857	1	7.88	8.26	9.23	9.66	4.87	7.54	2.41455
300004	2012	C34	0.5673	0.00918799	0.95	3.21667	0.0410272	20.808	0.219391	-0.225873	0.0873216	11.8276	0.2857	1	8.33	7.85	9.35	9.66	5.84	9.13	1.66715
300004	2013	C34	0.5673	0.0294314	0.35	4.23056	0.0468344	20.8966	0.246462	0.173207	0.0802528	3.98428	0.2857	1	8.64	7.84	9.82	9.66	6.47	9.65	2.53957
300004	2014	C34	0.3601	0.0749867	0.3	5.24444	0.0489999	22.0514	0.20033	1.00838	0.20495	2.94481	0.2222	1	9.3	8.47	9.99	9.57	6.59	12.15	35.993
300004	2015	C34	0.3315	0.0454114	0.71	6.25833	0.0374526	22.0433	0.1866	0.002035	0.199281	7.10376	0.125	1	9.68	8.56	10.18	9.56	6.99	13.61	36.5514
300004	2016	C34	0.3315	0.0251672	0.11	7.275	0.0241045	22.0652	0.185856	0.091325	0.240325	3.47791	0.1429	1	9.86	7.98	10.65	9.53	7.6	13.55	39.0359
300004	2017	C34	0.3315	0.0410546	0.42	8.28889	-0.0462751	22.0722	0.185745	-0.021679	0.243349	3.52795	0.1429	1	10.2	8.06	10.85	9.52	8.06	15.18	39.0359
300004	2018	C34	0.3392	0.00173251	0.0391	9.30278	0.0492498	21.7831	0.288627	0.086981	0.306841	1.31321	0		10.56	8.15	11.05	9.5	8.56	17	39.0359
300012	2010	M74	0.3399	0	0.11	1.18611	0.117233	20.468	0.062983	0.349496	0.161371	2.39489	0	0	7.73	8.38	8.67	9.66	4.54	7.4	82.037
300012	2011	M74	0.3399	0.00235049	0.28	2.2	0.158364	20.5618	0.07107	0.408059	0.169492	3.00866	0	0	7.88	8.26	9.23	9.66	4.87	7.54	82.037
300012	2012	M74	0.3399	0	0.51	3.21667	0.165293	20.6812	0.107086	0.230219	0.271014	4.43263	0	0	8.33	7.85	9.35	9.66	5.84	9.13	82.037
300012	2013	M74	0.3158	0		4.23056	0.206198	20.8647	0.143946	0.260487	0.255964	0.608147	0	0	8.64	7.84	9.82	9.66	6.47	9.65	82.037
300012	2014	M74	0.3002	0.00692887	0.4917	5.24444	0.158602	21.1855	0.185966	0.191937	0.298486	2.07399	0	0	9.3	8.47	9.99	9.57	6.59	12.15	7.65868
300012	2015	M74	0.2805	0.0662451	0.722	6.25833	0.146878	21.359	0.227119	0.390683	0.309032	4.72896	0	0	9.68	8.56	10.18	9.56	6.99	13.61	9.4986
300012	2016	M74	0.2568	0.0789087	0.37	7.275	0.116277	21.8619	0.212056	0.282975	0.231832	0.857702	0.1429	1	9.86	7.98	10.65	9.53	7.6	13.55	9.4986
300012	2017	M74	0.1901	0.123618	0.04	8.28889	0.099338	21.9807	0.278296	0.28202	0.305294	1.50872	0.1429	1	10.2	8.06	10.85	9.52	8.06	15.18	9.4986
300012	2019	M74	0.1814	0.0434744	0.2874	10.3167	0.179322	22.2126	0.276449	0.187392	0.287822	5.57336	0	0	10.92	8.23	11.26	9.49	9.08	19.04	4.58547
300019	2010	C26	0.3353	0		1.18611	0.0688927	20.2136	0.105302	0.19461	0.15895	2.32678	0.1667	0	5.75	7.09	6.06	8.09	3.79	3.96	3.22367
300019	2011	C26	0.2431	0	0.29	2.2	0.0208787	20.2136	0.107913	0.675811	0.184624	1.917	0.1667	0	5.81	7.02	6.49	8.09	3.97	3.75	2.00238
300019	2012	C26	0.2431	0.0166107	0.48	3.21667	0.0566708	20.2158	0.149569	0.095621	0.181393	3.47625	0.2	0	6.03	5.72	6.62	8.09	4.77	5.29	4.0599
300019	2013	C26	0.2363	0.0144738	0.69	4.23056	0.0842149	20.323	0.16928	0.24899	0.250905	4.09163	0.2	0	6.18	5.7	6.98	8.09	5.12	5.43	7.39927
300019	2014	C26	0.2362	0.0171905	0.09	5.24444	0.0555779	20.518	0.256607	0.182555	0.20091	1.2472	0	0	6.52	6.12	7.31	8.09	5.71	5.89	7.39927
300019	2017	C26	0.242	0.00813054	0.62	8.28889	0.0942234	20.7008	0.23454	0.116108	0.399572	4.00625	0	0	7.26	6.15	8.42	8.1	6.48	7.31	10.6957
300019	2018	C26	0.2384	0.0471402	0.5	9.30278	0.0669668	20.7403	0.253302	0.195463	0.367199	2.60397	0	0	7.45	6	8.72	8.1	6.86	7.95	8.49855
300019	2019	C26	0.3215	0.00781036	0.58	10.3167	0.0712124	20.8602	0.221538	0.169385	0.340089	5.3309	0	0	7.65	5.85	9.02	8.1	7.25	8.65	2.01782
300021	2017	C29	0.4548	0.211039	0.3551	8.28889	-0.00476704	21.806	0.507898	0.247988	0.105142	0.757546	0	0	4.67	4.39	4.17	7.04	3.7	4.31	3.10796
300021	2018	C29	0.4604	0.229906	0.36	9.30278	0.208818	22.0637	0.593344	0.385516	0.0861157	0.557555	0	0	4.8	4.16	5.16	7.06	3.69	4.72	2.75545
300021	2019	C29	0.4604	0.243035	0.15	10.3167	-0.0462912	22.0881	0.58977	0.217052	0.0896518	0.815738	0	0	4.94	3.95	6.38	7.07	3.67	5.17	2.75545
300029	2010	C35	0.432	0.0207293	0.11	1.03056	0.0361014	21.0929	0.149353	0.526261	0.105801	1.43053	0.4286	1	8.59	9.05	9.94	8.25	5.06	10.62	50.273
300029	2011	C35	0.432	0.0613524	0.49	2.04444	-0.0521368	21.3009	0.224713	0.86098	0.201889	0.681279	0.2	0	9.18	8.96	9.99	8.25	5.59	13.1	65.3703
300029	2012	C35	0.4346	0.10913	-0.0867	3.06111	-0.133529	21.0005	0.378631	-0.432139	0.253908	1.2363	0.2	0	9.94	8.6	9.98	8.25	6.8	16.12	65.3703
300029	2013	C35	0.2531	0.168529	0.09	4.075	-0.127614	20.801	0.376462	0.253039	0.284941	8.05691	0.25	0	9.86	8.62	10.38	8.25	7.32	14.82	77.7807
300029	2014	C35	0.2531	0.126943	0.1778	5.08889	0.0368968	20.8168	0.399745	-0.371678	0.235954	5.57059	0.6667	1	9.64	8.45	10.34	8.25	7.61	13.52	82.037
300039	2019	C27	0.176236	0	0.2369	10.1222	0.117532	21.768	0.096045	-0.054409	0.112912	1.84361	0	0	10.71	8.6	10.55	8.88	12.6	14.72	5.20322
300055	2011	M74	0.545	0	0.2885	1.86944	0.036516	21.4687	0.206194	0.307736	0.069568	2.34847	0	0	8.1	7.02	6.96	6.09	9.76	9.31	82.037
300055	2012	E48	0.545	0	0.63	2.88611	0.0829581	21.4977	0.193896	0.663709	0.0695311		0	0	8.75	6.19	6.91	6.09	10.65	11.69	82.037
300055	2013	E48	0.545	0.00418138		3.9	0.0348001	21.5952	0.224432	0.328906	0.108011	1.00808	0	0	9.12	6.18	6.88	6.09	11.37	12.95	82.037
300062	2011	C38	0.7138	0	0.13	1.81111	0.0283436	20.5908	0.1459	0.333687	0.0897546		0.2	0	6.91	7.46	9.05	9.66	2.86	5.17	3.85455
300062	2012	C38	0.7096	0.00911594	0.7865	2.82778	-0.0227847	20.6533	0.163423	-0.023348	0.162312	4.01757	0.1667	0	7.33	7.23	8.96	9.66	3.93	6.6	3.19702
300062	2013	C38	0.7114	0.0082312	0.69	3.84167	0.0360549	20.7554	0.218873	0.416411	0.136409	3.19795	0	0	7.47	7.12	9.28	9.66	4.02	7.11	8.47629
300062	2014	C38	0.6998	0.000974147	0.88	4.85556	0.0138798	20.7495	0.199376	0.025551	0.192482		0	0	8.09	6.87	9.4	9.73	6.2	8.13	8.47629
300062	2015	C38	0.6684	0.165786	0.59	5.86944	0.0644403	21.6594	0.578102	0.597366	0.08189	2.30339	0	0	8.96	6.65	9.64	9.74	7.07	9.18	8.47629
300062	2016	C38	0.5645	0.180342	1.33	6.88611	0.0314277	21.2999	0.475676	0.368569	0.208451		0	0	9.15	5.71	10.25	9.73	10.29	9.77	8.47629
300062	2017	C38	0.5645	0.143665	0.18	7.9	-0.0491436	21.4525	0.578257	-0.19426	0.225189	1.23552	0.25	1	9.5	5.52	10.52	9.74	11.74	11.03	7.54796
300062	2018	C38	0.5645	0.18798	0.11	8.91389	0.0385779	21.4992	0.626302	0.235435	0.239926	0.532313	0.25	0	9.87	5.34	10.79	9.75	13.39	12.46	2.02545
300066	2011	C40	0.219908	0		1.79167	0.0190726	20.782	0.129163	0.216046	0.0890744	0.615721	0.2	0	5.8	7.09	7.61	8.18	3.64	2.83	10.5602
300066	2012	C40	0.219908	0.0155261	0.33	2.80833	0.0678362	20.839	0.114679	0.321939	0.0817647	0.696239	0.2	0	5.68	5.83	7.78	8.18	5.1	1.81	3.22279
300066	2013	C40	0.229214	0.0079988	0.13	3.82222	0.0764003	20.9385	0.107303	0.103158	0.0891826	3.20973	0.2	0	5.83	5.71	8.49	8.18	5.19	1.94	5.89957
300066	2014	C40	0.229214	0.0176548	0.15	4.83611	0.0763478	21.0711	0.134057	0.032125	0.163709	2.63501	0.2	0	6.74	6.56	8.68	9.14	5.3	4.27	5.89957
300066	2015	C40	0.224433	0	-0.15	5.85	0.0819996	21.1943	0.090979	-0.07291	0.168719	11.2129	0.2	0	6.82	6.42	9.2	9.32	5.84	5.06	7.72796
300066	2016	C40	0.256189	0.00352129	-1.42	6.86667	0.0614951	21.2905	0.118178	0.074302	0.14814		0.2	0	7.04	6.47	9.28	9.13	4.65	5.67	7.72796
300066	2017	C40	0.256189	0	0.13	7.88056	0.0321812	21.3136	0.104109	-0.12193	0.150405	1.43417	0.2	0	7.28	6.33	9.84	9.31	5.13	6.71	7.72796
300066	2018	C40	0.24651	0	0.38	8.89444	0.0192833	21.3617	0.10591	0.12586	0.136747	0.478012	0.2	0	7.52	6.19	10.42	9.49	5.65	7.95	3.74139
300066	2019	C40	0.24651	0	0.02	9.90833	0.00732619	21.5065	0.144478	0.437017	0.121185	1.35053	0.2	0	7.77	6.05	11.05	9.68	6.23	9.41	1.24545
300083	2011	C39	0.615	0.0137987	1.08	1.63889	-0.032529	21.1976	0.244877	0.397676	0.29345	0.490077	0.3333	0	7.88	8.26	9.23	9.66	4.87	7.54	10.5466
300083	2012	C39	0.615	0	0.56	2.65556	0.115718	21.4474	0.366963	0.512571	0.272577	2.32754	0.3333	0	8.33	7.85	9.35	9.66	5.84	9.13	10.5466
300083	2013	C39	0.5863	0.0073641	0.0743	3.66944	0.151541	21.7224	0.477321	0.615278	0.316033	1.43869	0.5	0	8.64	7.84	9.82	9.66	6.47	9.65	12.2413
300083	2014	C39	0.50755	0.141691	0.611	4.68333	-0.0323495	22.0483	0.603031	0.214308	0.343803	1.83281	0.5	0	9.3	8.47	9.99	9.57	6.59	12.15	34.6979
300083	2015	C39	0.2908	0.0497062	0.06	5.69722	-0.0604083	22.8949	0.431855	-0.103961	0.186056	0.748577	0.5	0	9.68	8.56	10.18	9.56	6.99	13.61	34.6979
300083	2016	C39	0.2409	0.0611779	0.12	6.71389	-0.034985	22.9895	0.468883	0.440058	0.174968	1.39042	0.5	0	9.86	7.98	10.65	9.53	7.6	13.55	34.6979
300083	2017	C39	0.204379	0.0865986	0.28	7.72778	-0.0157896	23.138	0.498475	0.250276	0.145827	1.46396	0.5	0	10.2	8.06	10.85	9.52	8.06	15.18	34.6979
300083	2018	C39	0.1608	0.127404	2.19	8.74167	-0.0104723	22.8534	0.671647	-0.142513	0.143484	2.26867	0.3333	0	10.56	8.15	11.05	9.5	8.56	17	31.5892
300095	2019	C35	0.34184	0.230972	0.2106	9.56389	0.0220374	21.6585	0.460192	0.160366	0.146213	0.882918	0.125	0	7.77	6.05	11.05	9.68	6.23	9.41	0.714546
300100	2011	C36	0.636557	0.132169	2.19	1.42222	0.0819028	21.0299	0.327808	0.257487	0.143221		0	0	8.31	8.02	9.54	8.39	4.17	11.78	3.76715
300100	2012	C36	0.636557	0.106954	0.33	2.43889	0.136992	21.1248	0.345709	0.100927	0.146188	1.91181	0.25	1	9.28	7.54	9.58	8.39	5.56	15.56	3.76715
300100	2013	C36	0.6517	0.180547	1.37	3.45278	0.0609001	21.3348	0.455769	0.122453	0.177447		0.3333	1	9.37	7.51	9.75	8.39	5.57	15.98	3.82927
300100	2014	C36	0.5422	0.159235	0.08	4.46667	0.0242404	22.0158	0.475121	0.24183	0.218027	0.68968	0.1667	1	9.73	7.65	9.88	8.26	6.92	16.19	5.37271
300100	2015	C36	0.5409	0.164605	0.4735	5.48056	0.0888672	22.1259	0.474464	0.651194	0.268655	3.80617	0	1	10	7.53	9.95	8.24	7.48	18.27	20.0413
300100	2016	C36	0.5253	0.148773	0.06	6.49722	0.0620882	22.4323	0.529447	0.336334	0.239392	6.18614	0	0	9.97	7.24	10.25	8.28	7.16	16.94	19.6583
300100	2017	C36	0.5217	0.158908	0.61	7.51111	0.0370554	22.6062	0.567995	0.295255	0.217662	1.54063	0	0	10.29	7.12	10.32	8.26	7.74	19.11	16.212
300100	2018	C36	0.5413	0.169321	0.36	8.525	0.104348	22.7421	0.637182	0.299288	0.250267	4.05795	0	0	10.62	7.01	10.4	8.24	8.36	21.57	16.0745
300118	2011	C39	0.4921	0.226993	0.0052	1.34722	-0.0712055	22.1528	0.403362	-0.113121	0.114615	7.44892	0.1667	1	8.31	8.02	9.54	8.39	4.17	11.78	16.1234
300118	2012	C39	0.4921	0.214182	0.1	2.36389	0.0654514	22.1146	0.511948	-0.432139	0.234823	9.91893	0.1429	1	9.28	7.54	9.58	8.39	5.56	15.56	18.6226
300118	2013	C39	0.4921	0.337522	1.05	3.37778	-0.0210638	22.1342	0.499978	1.12985	0.317467	6.19692	0.1429	1	9.37	7.51	9.75	8.39	5.57	15.98	4.9715
300121	2018	C26	0.5556	0.0523138	0.17	8.40833	0.209966	21.4656	0.187857	0.27117	0.244925	0.399283	0.25	1	8.23	6.7	10.38	9.45	6.79	8.88	10.3093
300121	2019	C26	0.4004	0.0421422	0.3158	9.42222	0.10977	21.4809	0.216033	-0.032485	0.250919	1.46782	0.1667	1	8.38	6.51	10.69	9.41	7.26	9.77	4.88782
300122	2011	C27	0.621	0	0.61	1.275	0.0920219	21.6005	0.060818	-0.147256	0.0315638	4.26132	0.2857	1	6.32	6.59	7.23	7.8	3.9	5.84	3.7647
300122	2012	C27	0.621	0	0.001	2.29167	0.0450933	21.641	0.052139	0.209286	0.0369989	5.10946	0.25	1	6.94	5.92	7.58	7.8	6.26	6.9	7.53401
300122	2013	C27	0.6203	0	0.46	3.30556	0.0856212	21.6741	0.076745	0.026109	0.0728623	0.984584	0.2857	1	7.22	5.82	8.15	7.8	6.79	7.28	9.20722
300122	2014	C27	0.60075	0	0.535	4.31944	0.0594553	21.7219	0.094574	0.026609	0.131529	2.59	0.2857	1	7.8	6.94	8.5	8.02	7.81	7.63	21.9153
300122	2015	C27	0.60355	0	0.19	5.33333	0.0833255	21.7097	0.079206	-0.11012	0.232029	5.66923	0.3333	1	7.69	6.93	8.91	8.06	8.7	8.62	23.4105
300122	2016	C27	0.6036	0	0.0398	6.35	0.0332002	21.72	0.069465	-0.374318	0.22952	2.20734	0.25	1	8.15	6.96	9.71	8.11	7.49	8.47	23.4173
300122	2017	C27	0.6036	0.0633235	0.97	7.36389	0.0495896	22.1357	0.284558	1.50663	0.175727	1.52444	0.25	1	8.47	6.95	10.17	8.15	8.34	9.57	14.2101
300122	2018	C27	0.6036	0.0911886	1.15	8.37778	0.0859875	22.6417	0.386081	1.50663	0.137207	2.05076	0.3	1	8.79	6.94	10.66	8.19	9.29	10.82	1.50202
300122	2019	C27	0.5831	0.217862	1.479	9.39167	0.124926	23.1159	0.474766	1.025	0.0947539	7.26128	0.3	1	9.14	6.92	11.17	8.22	10.35	12.23	0.315454
300129	2011	C34	0.4155	0.00624437	0.26	1.21667	-0.0137394	21.1942	0.159886	0.083993	0.114949	2.28455	0.5	0	8.89	8.59	7.29	7.64	9.46	11.17	9.3799
300129	2012	C38	0.4155	0		2.23333	0.0341506	21.3893	0.273881	0.090395	0.159429	2.02509	0.5	0	8.7	7.72	7.51	7.64	9.18	11.28	6.37951
300129	2013	C38	0.4155	0.00927452	0.63	3.24722	0.0275218	21.5897	0.311395	0.607656	0.254571	1.96151	0.5	0	8.94	7.65	8.23	7.64	9.58	11.33	6.37951
300129	2014	C38	0.3662	0.00180437	0.68	4.26111	0.0262304	21.7425	0.381791	0.332575	0.221675	4.4257	0.4	0	9.77	8.59	8.53	8.42	10.66	12.68	4.09972
300129	2015	C38	0.3399	0.00160767	0.0746	5.275	0.0199636	21.8579	0.368769	0.11041	0.213316	2.46132	0.4	0	9.73	8.64	8.98	8.56	11.16	13.31	4.09972
300145	2013	C34	0.425	0.00746054	0.14	3.10556	0.107283	21.2954	0.25022	0.281982	0.218053	4.41878	0	0	9.37	7.51	9.75	8.39	5.57	15.98	3.76957
300145	2014	C34	0.3925	0.000867442		4.11944	0.0871667	21.4421	0.263692	0.168817	0.280128	0.30814	0	0	9.73	7.65	9.88	8.26	6.92	16.19	3.76957
300145	2015	C34	0.3133	0.15752	0.32	5.13333	0.0358661	22.4028	0.322853	0.239815	0.163639	2.70669	0	0	10	7.53	9.95	8.24	7.48	18.27	4.16861
300145	2016	C34	0.2829	0.0988619	0.42	6.15	0.0790931	22.7118	0.432867	0.432005	0.122901	0.402441	0	0	9.97	7.24	10.25	8.28	7.16	16.94	28.2141
300145	2017	C34	0.2878	0.100485	0.44	7.16389	0.077782	23.0123	0.522116	0.367236	0.0774553	1.86233	0	0	10.29	7.12	10.32	8.26	7.74	19.11	28.2141
300148	2016	R85	0.235329	0		6.13333	0.0614492	22.3216	0.102737	0.432968	0.0116834	1.30279	0	0	7.07	6.76	8.39	9	5.24	5.99	30.541
300148	2017	R85	0.209778	0	0.67	7.14722	0.044272	22.2864	0.104601	0.200123	0.0108311	4.75641	0	0	7.33	6.73	8.88	9.17	5.66	6.84	30.541
300148	2018	R85	0.209778	0	0.1514	8.16111	0.0383591	22.0608	0.169778	0.202752	0.014	0.823984	0	0	7.6	6.71	9.4	9.35	6.12	7.82	30.541
300160	2011	C30	0.57978	0.0694622	0.1	0.977778	0.0344974	20.9722	0.207788	0.258716	0.167907	1.75775	0.25	1	9.18	8.96	9.99	8.25	5.59	13.1	4.86155
300160	2012	C30	0.57978	0.0614842	0.55	1.99444	0.0673355	20.9865	0.203852	-0.010045	0.19301	2.99446	0.2	1	9.94	8.6	9.98	8.25	6.8	16.12	5.25926
300160	2013	C30	0.57978	0.11903	1.08	3.00833	0.0207387	21.1075	0.275864	-0.00106	0.271612	1.75692	0.25	1	9.86	8.62	10.38	8.25	7.32	14.82	5.25926
300160	2014	C30	0.520935	0.0587062		4.02222	0.0762113	21.0327	0.203871	0.064218	0.273675	4.27808	0.25	1	9.64	8.45	10.34	8.25	7.61	13.52	21.0118
300160	2015	C30	0.544482	0.0716484	0.2592	5.03611	0.0954936	21.152	0.266146	0.21827	0.319537	0.50229	0.25	1	9.3	8.27	10.44	8.25	8.22	15.46	21.9225
300160	2016	C30	0.522485	0.139774	0.22	6.05278	0.0900914	21.2621	0.285469	0.124687	0.28632	3.41898	0.1667	1	9.26	7.89	10.83	8.27	7.11	12.2	26.5586
300160	2017	C30	0.487114	0.184905	0.29	7.06667	0.0900571	21.4956	0.38475	0.20094	0.226005	0.949906	0.1667	1	9.46	7.72	10.93	8.27	7.68	13.95	26.5586
300160	2018	C30	0.536	0.236545	0.14	8.08056	0.142592	21.2472	0.479627	0.016622	0.284129	1.90687	0.1667	1	9.67	7.55	11.03	8.27	8.29	15.95	26.5586
300160	2019	C30	0.4579	0.173392	0.21	9.09444	0.138456	21.2601	0.413882	-0.09398	0.237935	1.35585	0.25	1	9.88	7.39	11.13	8.27	8.96	18.24	4.63613
300162	2016	C39	0.530517	0.0013337	0.87	6.05278	0.0659312	21.1285	0.238085	0.477188	0.135256	1.91515	0.3333	1	9.86	7.98	10.65	9.53	7.6	13.55	30.5023
300162	2017	C39	0.530517	0.00474206	0.69	7.06667	0.00082398	21.0277	0.175604	0.145795	0.132205	5.14417	0.5	1	10.2	8.06	10.85	9.52	8.06	15.18	30.5023
300162	2018	C39	0.520417	0	0.36	8.08056	0.0373198	21.0344	0.226024	0.13811	0.156318	1.01504	0.5	1	10.56	8.15	11.05	9.5	8.56	17	30.5023
300163	2018	C41	0.303	0.0359754	0.1211	8.08056	-0.0652717	20.5905	0.452276	-0.147842	0.453265	1.27423	0	0	10.62	7.01	10.4	8.24	8.36	21.57	31.1475
300175	2014	C13	0.3549	0.336479	0.5	3.93056	-0.13971	21.1173	0.39231	0.34398	0.157477	2.9556	0.5	0	7.76	7.13	9.64	9.59	6.9	6.39	6.11804
300175	2015	C13	0.2806	0.306424	0.66	4.94444	0.0898835	21.1778	0.396675	0.04618	0.146968	1.20602	0.5	0	7.85	6.93	9.93	9.56	7.37	7.03	6.11804
300175	2016	C13	0.2896	0.266783	0.127	5.96111	0.232417	20.9063	0.335094	-0.303778	0.175617	1.25636	0.2	0	7.94	7.09	9.79	9.51	5.95	7.34	32.7864
300175	2017	C13	0.2896	0	0.2566	6.975	0.133287	20.6163	0.077933	-0.355475	0.349048	2.65222	0.25	0	8.08	6.89	10.08	9.48	6.36	8.07	32.7864
300175	2018	C13	0.2896	0.105656	0.77	7.98889	-0.0142561	21.067	0.299574	-0.081189	0.244596	2.66275	0.25	1	8.23	6.7	10.38	9.45	6.79	8.88	32.7864
300187	2017	N77	0.6256	0.0689148	0.61	6.91667	-0.0511499	21.884	0.471144	-0.199883	0.0863257	2.74581	0.125	1	7.33	6.73	8.88	9.17	5.66	6.84	8.04031
300188	2011	I64	0.4411	0	0.3539	0.933333	0.00480984	20.5259	0.179309	0.428305	0.054307	4.87951	0.0833	0	6.91	7.46	9.05	9.66	2.86	5.17	2.17305
300188	2012	I65	0.3967	0	0.38	1.82222	0.0290601	20.6476	0.157354	0.303453	0.0963886	0.795682	0.0833	0	7.33	7.23	8.96	9.66	3.93	6.6	2.17305
300188	2013	I65	0.3967	0	0.4526	2.83611	0.0468629	20.7677	0.186065	0.115475	0.221563	2.85252	0.0833	0	7.47	7.12	9.28	9.66	4.02	7.11	2.41581
300188	2014	I65	0.3897	0	0.07	3.85	0.132117	20.9967	0.271206	0.544761	0.185744	2.61913	0.0833	0	8.09	6.87	9.4	9.73	6.2	8.13	5.96119
300188	2015	I65	0.2728	0	0.03	4.86389	0.0824468	21.5128	0.232075	0.265406	0.114629	2.74706	0	0	8.96	6.65	9.64	9.74	7.07	9.18	6.59086
300188	2016	I65	0.2315	0	0.16	5.88056	0.131198	21.689	0.279485	0.3076	0.100165	1.28934	0	0	9.15	5.71	10.25	9.73	10.29	9.77	7.16775
300188	2017	I65	0.2345	0	0.04	6.89444	0.0642507	21.8585	0.244715	0.339442	0.0877703	2.30201	0	0	9.5	5.52	10.52	9.74	11.74	11.03	5.40974
300188	2018	I65	0.2283	0	0.0165	7.90833	0.0208613	21.9599	0.2529	0.197468	0.0783882	2.71486	0	0	9.87	5.34	10.79	9.75	13.39	12.46	1.86437
300195	2017	C35	0.3976	0.0793224	0.61	6.85833	0.00215521	22.3955	0.251889	-0.018506	0.106868	1.5356	0.1429	1	10.29	8.62	10.02	7.89	12.18	13.85	14.6586
300195	2018	C35	0.3996	0.132947	0.65	7.87222	0.00415076	22.4956	0.353343	0.160544	0.0993139	1.06499	0.125	1	10.83	8.65	10.57	8.01	13.61	15.82	14.6586
300195	2019	C35	0.3996	0.108695	-1.42	8.88611	0.00877745	22.3813	0.446385	-0.014439	0.136713	0.602881	0.125	1	11.4	8.67	11.15	8.13	15.22	18.07	10.3645
300196	2012	C30	0.5626	0.0798652	0.56	1.78611	0.145946	20.8915	0.234488	0.357089	0.242742	5.27842	0.2	0	9.94	8.6	9.98	8.25	6.8	16.12	5.01564
300196	2013	C30	0.5626	0.0774527	1.07	2.8	0.0828835	21.0825	0.292448	0.527784	0.535018	0.661917	0.2	0	9.86	8.62	10.38	8.25	7.32	14.82	7.53031
300196	2014	C30	0.5626	0.0890462	0.73	3.81389	0.0889881	21.152	0.258058	0.209741	0.524043	6.75032	0.2	0	9.64	8.45	10.34	8.25	7.61	13.52	7.53031
300196	2015	C30	0.5626	0.121554	0.25	4.82778	0.130289	21.5419	0.332806	0.362617	0.517354	0.30814	0.2	0	9.3	8.27	10.44	8.25	8.22	15.46	7.53031
300196	2016	C30	0.5232	0.0832822	0.07	5.84444	0.108802	21.8306	0.234999	0.166125	0.362657		0.2	0	9.26	7.89	10.83	8.27	7.11	12.2	8.04068
300196	2017	C30	0.5034	0.0283508	0.4067	6.85833	0.121687	21.8559	0.209759	0.146653	0.34758	2.02111	0.2	0	9.46	7.72	10.93	8.27	7.68	13.95	8.04068
300196	2018	C30	0.5034	0.055479	0.09	7.87222	0.0620193	21.8663	0.19438	0.08423	0.464389	3.04505	0.2	0	9.67	7.55	11.03	8.27	8.29	15.95	4.56858
300196	2019	C30	0.5146	0.0221575	0.19	8.88611	0.119008	21.8819	0.142466	0.005353	0.43503	3.51015	0.2	0	9.88	7.39	11.13	8.27	8.96	18.24	2.51613
300202	2012	C35	0.574	0.00534715	0.52	1.73889	0.0725772	20.6561	0.146508	1.0209	0.103619	5.12955	0.4	0	6.53	5.45	7.98	8.56	6.37	4.88	9.24328
300202	2013	C35	0.574	0.0280878	0.62	2.75278	0.0654764	20.9433	0.161338	0.714566	0.153274	2.78322	0.25	0	6.57	5.42	8.46	8.56	6.17	4.91	19.2096
300202	2014	C34	0.574	0.0027517	0.4933	3.76667	0.172888	21.2878	0.211764	0.311402	0.122583	1.62236	0.25	0	6.88	5.66	8.45	8.46	6.79	5.64	23.913
300202	2015	C34	0.5558	0	0.0111	4.78056	0.0975188	21.3236	0.1286	-0.217597	0.152491	1.88691	0.25	0	6.66	5.4	8.83	8.44	6.99	6.16	17.9427
300202	2016	C34	0.5558	0	0.31	5.79722	0.0332834	21.6954	0.291012	0.048772	0.124063	2.22146	0.25	0	6.75	5.52	7.64	8.33	7.03	5.25	14.6697
300202	2017	C34	0.5562	0	0.12	6.81111	0.0767623	21.6968	0.312909	-0.265517	0.118845	0.738516	0.2857	1	6.81	5.27	7.99	8.31	7.24	5.73	7.76139
300202	2018	C34	0.5562	0	0.13	7.825	0.0372975	21.5782	0.309725	-0.088391	0.126279	3.32641	0.25	1	6.87	5.03	8.35	8.3	7.46	6.26	7.76139
300202	2019	C34	0.4949	0.137452	0.069	8.83889	0.0236875	21.5023	0.250293	0.074292	0.134618	2.81142	0.1667	0	6.93	4.8	8.72	8.28	7.68	6.84	1.41545
300208	2016	C38	0.3543	0.0371137	0.62	5.76667	-0.065563	21.744	0.419329	0.031035	0.0699503	3.94446	0.3333	0	7.94	7.09	9.79	9.51	5.95	7.34	16.8238
300215	2012	M74	0.4444	0.0720912	1.63	1.66667	0.11904	21.5205	0.469787	0.48175	0.303715	1.39048	0.4	1	9.94	8.6	9.98	8.25	6.8	16.12	82.037
300215	2013	M74	0.4444	0.0186433	0.2542	2.68056	0.0998027	21.7078	0.499781	0.361456	0.376651	1.70808	0.4	1	9.86	8.62	10.38	8.25	7.32	14.82	82.037
300215	2014	M74	0.4444	0.148129	0.3039	3.69444	0.0796061	21.9073	0.583018	-0.115014	0.351866		0.4	1	9.64	8.45	10.34	8.25	7.61	13.52	4.93295
300215	2017	M74	0.3484	0.168508	0.46	6.73889	0.106281	22.0562	0.473772	0.161262	0.59088	1.83761	0.25	1	9.46	7.72	10.93	8.27	7.68	13.95	6.92547
300215	2018	M74	0.3484	0.0948457	0.56	7.75278	0.160814	22.0289	0.444981	0.102721	0.571685	1.6886	0.25	1	9.67	7.55	11.03	8.27	8.29	15.95	6.92547
300215	2019	M74	0.3484	0.0299758	0.85	8.76667	0.135906	22.0185	0.418245	0.137819	0.59088	0.861526	0.2	1	9.88	7.39	11.13	8.27	8.96	18.24	6.92547
300217	2012	C38	0.5977	0.00279639	0.0039	1.64722	0.0538461	21.0516	0.229098	-0.076737	0.139408		0.1429	0	9.94	8.6	9.98	8.25	6.8	16.12	5.16764
300217	2013	C38	0.5977	0	0.45	2.66111	-0.023253	21.1784	0.28049	0.25196	0.16529	2.14958	0.1429	0	9.86	8.62	10.38	8.25	7.32	14.82	4.59328
300217	2014	C38	0.5977	0.00538766	0.53	3.675	0.0411406	21.2364	0.275803	0.231466	0.174247	4.34904	0.1429	0	9.64	8.45	10.34	8.25	7.61	13.52	5.48028
300217	2015	C38	0.39	0	0.15	4.68889	0.0557118	21.5634	0.198743	-0.075405	0.180119	1.02016	0.1429	0	9.3	8.27	10.44	8.25	8.22	15.46	7.61861
300217	2016	C38	0.39	0.0343062	0.17	5.70556	0.0287455	21.7302	0.258778	-0.013252	0.206312	0.952082	0.1429	0	9.26	7.89	10.83	8.27	7.11	12.2	7.61861
300219	2014	C39	0.5452	0.0220136	0.26	3.675	0.132529	21.1755	0.412722	0.383799	0.321282	1.31649	0	0	9.3	8.47	9.99	9.57	6.59	12.15	6.77425
300233	2013	C27	0.301441	0.158015	0.09	2.56389	0.0596026	21.178	0.351636	0.136841	0.400222	7.42769	0	0	7.39	7.02	9.48	9.79	6.44	5	6.21276
300233	2014	C27	0.28643	0.142443	-0.77	3.57778	0.122925	21.3028	0.374511	0.156394	0.399544	1.33803	0	0	7.76	7.13	9.64	9.59	6.9	6.39	5.24241
300233	2015	C27	0.285711	0.127737	0.39	4.59167	0.104152	21.4146	0.34361	0.121552	0.355386	1.18577	0	0	7.85	6.93	9.93	9.56	7.37	7.03	5.24241
300233	2016	C27	0.285711	0.103683	0.0084	5.60833	0.106998	21.5373	0.333504	0.205187	0.345267	3.87816	0	0	7.94	7.09	9.79	9.51	5.95	7.34	15.1378
300233	2017	C27	0.208716	0.0528151	0.27	6.62222	0.0309609	22.3133	0.197034	0.962874	0.238721	3.06329	0	0	8.08	6.89	10.08	9.48	6.36	8.07	15.1378
300233	2018	C27	0.208716	0.0637461	-0.06	7.63611	0.0666207	22.3884	0.226715	0.078884	0.223023	0.383074	0	0	8.23	6.7	10.38	9.45	6.79	8.88	15.1378
300233	2019	C27	0.162662	0.0565054	0.52	8.65	0.103352	22.4447	0.269572	-0.070861	0.245533	1.39548	0	0	8.38	6.51	10.69	9.41	7.26	9.77	15.1378
300249	2018	I65	0.405	0.118446	0.0755	7.51944	0.00818952	21.8039	0.66055	0.09945	0.074307	2.80705	0.4	0	7.45	6	8.72	8.1	6.86	7.95	10.3041
300260	2018	C34	0.6112	0.262989	0.19	7.425	0.0814291	21.3812	0.621686	0.841906	0.254137	3.6146	0.125	1	9.67	7.55	11.03	8.27	8.29	15.95	0.631392
300260	2019	C34	0.6167	0.256359	0.31	8.43889	0.0380411	21.587	0.64887	0.180952	0.200291	1.00199	0.125	1	9.88	7.39	11.13	8.27	8.96	18.24	0.605454
300281	2018	C35	0.3726	0.0410168	0.46	7.10833	0.0549737	21.1036	0.172417	-0.098995	0.191643	1.71317	0.25	0	10.56	8.15	11.05	9.5	8.56	17	0.575455
300293	2013	C35	0.743	0.374855		1.84167	-0.13971	21.253	0.587461	0.730858	0.0395188	0.865939	0.5	1	6.57	5.42	8.46	8.56	6.17	4.91	3.60678
300293	2014	C35	0.743	0.360524	-0.0478	2.85556	0.0455083	21.494	0.649943	-0.264755	0.0415037	1.3182	0.4	1	6.88	5.66	8.45	8.46	6.79	5.64	3.54656
300293	2015	C35	0.684318	0.104689		3.86944	0.0237734	21.3114	0.625987	-0.432139	0.089199	2.18634	0.4	1	6.66	5.4	8.83	8.44	6.99	6.16	3.54656
300299	2015	I65	0.380499	0.0494571		3.83889	0.0589919	21.2042	0.177656	0.697943	0.00962684	0.510647	0.125	1	8.96	6.65	9.64	9.74	7.07	9.18	39.6103
300299	2016	I65	0.333179	0.0535492	0.21	4.85556	0.0722743	21.4543	0.314287	0.196078	0.00911081	0.624005	0.1667	1	9.15	5.71	10.25	9.73	10.29	9.77	42.0247
300299	2017	I65	0.0854	0.0725084	0.19	5.86944	0.0582603	21.5973	0.480471	0.171712	0.0108685	2.28345	0.1667	1	9.5	5.52	10.52	9.74	11.74	11.03	42.0247
300299	2018	I65	0.346243	0.0919677	0.9	6.88333	0.0195643	21.5118	0.43053	0.046952	0.0108434	0.862491	0.1667	1	9.87	5.34	10.79	9.75	13.39	12.46	42.0247
300303	2018	C39	0.225	0	0.31	6.88333	0.023043	21.9025	0.402663	0.141053	0.260092	0.587791	0.25	0	10.56	8.15	11.05	9.5	8.56	17	1.09235
300308	2018	C39	0.183629	0.0482416	0.55	6.82222	0.0816828	22.8127	0.408866	1.18758	0.185213	1.74529	0.1667	0	8.23	6.7	10.38	9.45	6.79	8.88	2.82861
300308	2019	C39	0.183629	0.0621748	0.73	7.83611	0.0542797	23.0738	0.339805	-0.07731	0.185857	3.54803	0.1667	0	8.38	6.51	10.69	9.41	7.26	9.77	0.315454
300309	2017	C40	0.4429	0	1.57	5.80833	-0.13971	22.4378	0.654321	1.50663	0.0351291	2.64562	0	0	9.42	5.84	7.91	4.72	13.29	16.47	22.1686
300314	2013	C35	0.72	0	0.31	1.67222	0.0837469	20.3295	0.068756	-0.150691	0.120713	1.45457	0.2	1	9.37	7.51	9.75	8.39	5.57	15.98	2.33629
300314	2014	C35	0.72	0		2.68611	0.0943122	20.393	0.069265	0.045738	0.118553	0.521867	0.2	1	9.73	7.65	9.88	8.26	6.92	16.19	2.33629
300314	2015	C35	0.6606	0	0.4289	3.7	0.0643087	20.4393	0.072894	-0.034131	0.105293	1.26759	0.2	1	10	7.53	9.95	8.24	7.48	18.27	4.15796
300314	2016	C35	0.6606	0	0.07	4.71667	0.0917143	20.5478	0.107844	0.207455	0.223369	1.11313	0.2	1	9.97	7.24	10.25	8.28	7.16	16.94	8.3525
300314	2017	C35	0.6606	0	0.36	5.73056	0.0631144	20.5809	0.102639	0.147035	0.268959	3.48911	0.25	1	10.29	7.12	10.32	8.26	7.74	19.11	8.3525
300314	2018	C35	0.6606	0	0.854	6.74444	0.0789694	20.6021	0.105136	-0.01187	0.253478	1.88242	0.25	1	10.62	7.01	10.4	8.24	8.36	21.57	7.36594
300314	2019	C35	0.6606	0	1.2	7.75833	0.0917701	20.6878	0.141202	0.186661	0.222686	0.972022	0.1667	1	10.96	6.9	10.48	8.22	9.04	24.33	4.19455
300316	2018	C35	0.349368	0.0131144	0.2193	6.73611	0.0261438	22.5694	0.332163	0.301133	0.154702	2.23852	0.1429	0	10.62	7.01	10.4	8.24	8.36	21.57	2.38406
300316	2019	C35	0.349427	0.00521905	0.5	7.75	0.0990518	22.7854	0.400142	0.226379	0.145915	2.56815	0.1429	0	10.96	6.9	10.48	8.22	9.04	24.33	1.34546
300317	2015	C38	0.4151	0.0733612	0.62	3.69167	0.0220816	22.5915	0.636574	1.50663	0.274804		0.2	0	9.68	8.56	10.18	9.56	6.99	13.61	29.6797
300317	2016	C38	0.3069	0.0839932	0.592	4.70833	0.0273231	22.9325	0.496088	0.535601	0.258479	1.33805	0.3333	0	9.86	7.98	10.65	9.53	7.6	13.55	29.6797
300317	2017	C38	0.309348	0.143781	0.7029	5.72222	0.00955207	22.9232	0.450597	0.13317	0.287185	0.500558	0.3333	0	10.2	8.06	10.85	9.52	8.06	15.18	29.3634
300320	2013	C29	0.3877	0	0.22	1.60556	0.0242495	20.5093	0.183623	0.172101	0.225978	0.537554	0.4	1	9.86	8.62	10.38	8.25	7.32	14.82	5.34085
300320	2014	C29	0.3877	0.0771887	2.12	2.61944	0.0255907	20.759	0.292821	0.301727	0.325442		0.2	1	9.64	8.45	10.34	8.25	7.61	13.52	5.34085
300320	2015	C29	0.3382	0.0647261	-0.38	3.63333	0.0882668	20.8087	0.281451	-0.009781	0.303014	0.526541	0.2222	1	9.3	8.27	10.44	8.25	8.22	15.46	6.74724
300320	2016	C29	0.3406	0.0371685	0.43	4.65	0.0209508	20.9145	0.297453	0.032531	0.263639	5.63883	0.2	1	9.26	7.89	10.83	8.27	7.11	12.2	6.74724
300320	2017	C29	0.3406	0.118938	0.13	5.66389	-0.00241499	21.2177	0.429036	0.509385	0.209939	0.547079	0.2222	1	9.46	7.72	10.93	8.27	7.68	13.95	4.84855
300320	2018	C29	0.2992	0.116945	0.59	6.67778	0.00882706	21.6981	0.421898	0.649103	0.14305	1.72055	0.25	1	9.67	7.55	11.03	8.27	8.29	15.95	4.84855
300320	2019	C29	0.2992	0.0848618	1.49	7.69167	0.0719865	21.7683	0.39244	0.052172	0.201679	1.37718	0.2222	1	9.88	7.39	11.13	8.27	8.96	18.24	3.18782
300329	2013	C24	0.4873	0.0734676	-0.214	1.55556	0.0422881	20.3264	0.215544	0.116579	0.289867	0.671267	0.375	1	9.37	7.51	9.75	8.39	5.57	15.98	3.3561
300329	2014	C24	0.4873	0.0546462	0.63	2.56944	0.00771987	20.3204	0.181439	0.04273	0.293976	4.45831	0.2857	1	9.73	7.65	9.88	8.26	6.92	16.19	7.28778
300329	2015	C24	0.4873	0.00674522		3.58333	0.0518801	20.6062	0.125977	0.045256	0.220445	1.99727	0.2857	1	10	7.53	9.95	8.24	7.48	18.27	57.4004
300329	2016	C24	0.4466	0.00968786	0.2662	4.6	0.0452292	20.6496	0.134202	0.054504	0.197119		0.2857	1	9.97	7.24	10.25	8.28	7.16	16.94	57.4004
300329	2017	C24	0.4466	0.0121241	0.44	5.61389	0.0636081	20.7261	0.163403	0.206797	0.175109	3.52536	0.2857	1	10.29	7.12	10.32	8.26	7.74	19.11	57.3166
300329	2018	C24	0.4426	0.0332378	1.55	6.62778	0.0443987	20.8477	0.21036	0.122996	0.163064	2.47089	0.2857	1	10.62	7.01	10.4	8.24	8.36	21.57	50.1126
300329	2019	C24	0.4427	0.0289418	0.21	7.64167	-0.0339365	20.9463	0.221252	0.049498	0.170906	1.93348	0.2857	1	10.96	6.9	10.48	8.22	9.04	24.33	11.8141
300337	2013	C32	0.5985	0.100085	0.59	1.475	0.0366371	21.5428	0.254827	0.115764	0.14799	1.05846	0.1667	1	9.86	8.62	10.38	8.25	7.32	14.82	8.35436
300337	2014	C32	0.5985	0.162676	0.6486	2.48889	-0.041867	21.679	0.33563	-0.090086	0.280528	1.03149	0	0	9.64	8.45	10.34	8.25	7.61	13.52	8.3231
300337	2015	C32	0.6025	0.210794	0.014	3.50278	-0.116608	21.6182	0.377237	-0.047596	0.516307	3.13756	0	0	9.3	8.27	10.44	8.25	8.22	15.46	7.39425
300337	2016	C32	0.5235	0.282737	2.02	4.51944	-0.0971702	21.6612	0.399647	0.150061	0.511786	0.576398	0	0	9.26	7.89	10.83	8.27	7.11	12.2	8.89858
300337	2017	C32	0.5235	0.238167	-0.24	5.53333	-0.0236386	21.7143	0.428907	0.271075	0.460786	7.12753	0	0	9.46	7.72	10.93	8.27	7.68	13.95	8.89858
300337	2018	C32	0.5235	0.271208	0.4333	6.54722	0.0526431	21.7555	0.49019	-0.029553	0.453757	0.959726	0	0	9.67	7.55	11.03	8.27	8.29	15.95	8.89858
300338	2013	C40	0.6119	0	0.063	1.45278	0.0323559	20.5453	0.110018	-0.064429	0.170139	0.742942	0.3333	0	5.84	4.7	8.03	8.04	4.99	3.6	4.99328
300338	2014	C40	0.6119	0	0.62	2.46667	0.0411192	20.594	0.129103	0.088593	0.164636	3.8738	0.1667	0	6.78	6.15	8.43	8.97	5.23	5.19	5.91027
300338	2015	C40	0.6135	0	0.0394	3.48056	-0.0226203	20.6518	0.183792	-0.081043	0.239259	2.19909	0.1667	0	7.09	6.13	8.92	9.14	5.65	5.93	31.9886
300338	2016	C40	0.6153	0.0207377	0.186	4.49722	0.0346483	20.687	0.209192	0.206905	0.269819	1.66429	0.25	0	7.07	6.76	8.39	9	5.24	5.99	59.8541
300338	2017	C40	0.3232	0.0232125	0.1916	5.51111	0.113325	21.8271	0.291087	1.50663	0.100426	1.8561	0.2	0	7.33	6.73	8.88	9.17	5.66	6.84	59.8541
300338	2018	C40	0.2912	0.0132972	0.1702	6.525	0.101738	21.8246	0.251211	0.482453	0.10458	1.57779	0	0	7.6	6.71	9.4	9.35	6.12	7.82	59.8541
300342	2013	C38	0.565451	0.00444119	0.2034	1.45278	0.0391901	20.565	0.121392	0.235357	0.118402	4.63423	0.3333	0	9.86	8.62	10.38	8.25	7.32	14.82	3.03213
300342	2018	C38	0.530166	0.113004	-0.0598	6.525	0.0992576	21.371	0.297957	-0.035223	0.0958121	0.505997	0.2	0	9.67	7.55	11.03	8.27	8.29	15.95	1.44312
300345	2015	C33	0.374	0.130401	0.0404	3.46389	-0.0180698	20.7943	0.214447	0.08614	0.185972	3.52772	0.25	0	7.09	6.13	8.92	9.14	5.65	5.93	56.9525
300345	2016	C33	0.2756	0.174857	0.34	4.48056	-0.0826649	20.8199	0.231723	-0.141926	0.204808	1.28491	0		7.07	6.76	8.39	9	5.24	5.99	56.9525
300345	2017	C33	0.2756	0.136578	0.13	5.49444	0.0155148	20.7408	0.236107	-0.239402	0.209477	1.07091	0.5	1	7.33	6.73	8.88	9.17	5.66	6.84	56.9525
300345	2018	C33	0.2756	0.135286	0.4	6.50833	0.0460118	20.2585	0.277667	-0.308107	0.20462	1.44301	0.3333	1	7.6	6.71	9.4	9.35	6.12	7.82	56.9525
300351	2013	C39	0.66351	9.92162e-05	0.114	1.29722	0.0309608	20.7311	0.101006	0.420588	0.0825755	1.70269	0.3333	0	9.37	7.51	9.75	8.39	5.57	15.98	8.01994
300351	2014	C39	0.66351	0	0.1691	2.31111	0.0961604	20.8648	0.110151	0.709607	0.0879209	2.81106	0.3333	0	9.73	7.65	9.88	8.26	6.92	16.19	22.9157
300351	2015	C39	0.66351	0	0.18	3.325	0.0434899	20.9713	0.142306	0.33083	0.190042	12.0272	0.4	0	10	7.53	9.95	8.24	7.48	18.27	24.1574
300351	2016	C39	0.51639	0.00933617	0.58	4.34167	0.0126058	21.8567	0.131746	0.87576	0.199557	1.91065	0.3333	0	9.97	7.24	10.25	8.28	7.16	16.94	23.4277
300351	2017	C39	0.52189	0.00758267	0.78	5.35556	-0.0110674	21.9361	0.138212	0.325042	0.183063	4.10321	0.3333	0	10.29	7.12	10.32	8.26	7.74	19.11	23.4277
300351	2018	C39	0.52189	0	-1.42	6.36944	0.0528864	21.7843	0.17098	0.031391	0.206017	0.483054	0.2857	0	10.62	7.01	10.4	8.24	8.36	21.57	23.4277
300362	2014	C34	0.3749	0.13552	0.32	0.955556	-0.0431471	21.185	0.607799	0.121953	0.256065	5.4068	0.125	0	6.52	6.12	7.31	8.09	5.71	5.89	34.8997
300362	2015	C34	0.375	0.114118	0.96	1.96944	-0.00723702	22.0708	0.568148	0.236566	0.13196		0.125	0	7.01	5.97	7.57	8.09	6.04	6.41	44.5383
300362	2017	C34	0.3226	0.154208	0.1368	4	0.00562481	22.3752	0.642095	-0.124672	0.116501	1.15428	0.1429	0	7.26	6.15	8.42	8.1	6.48	7.31	44.0345
300362	2018	C34	0.3226	0.37586	0.26	5.01389	0.00339323	22.3535	0.81632	-0.432139	0.116778	0.691183	0.1667	0	7.45	6	8.72	8.1	6.86	7.95	44.0345
300379	2014	I65	0.2056	0.0206025	-0.04	0.936111	0.0604498	20.6936	0.195166	0.077272	0.00857956	0.980055	0.1667	0	9.37	6.34	7.3	4.78	12.23	14.77	28.8854
300379	2015	I65	0.2056	0	0.38	1.95	0.0710541	20.643	0.088755	0.222211	0.00578651	2.32695	0.2	0	8.89	6.05	7.41	4.61	13.37	16.5	31.955
300379	2016	I65	0.1772	0		2.96667	0.0750376	21.3984	0.096654	0.371382	0.00315563	0.601268	0.25	0	9.14	6.12	7.79	4.9	12.16	14.74	34.9197
300411	2015	C34	0.3228	0.108742	0.06	1.01389	-0.0341512	20.5484	0.348509	0.086198	0.215405	1.49277	0	0	10	7.53	9.95	8.24	7.48	18.27	82.037
300411	2016	C34	0.3228	0.0907162		2.03056	0.0193336	20.5976	0.340437	0.024661	0.22209	0.995555	0	0	9.97	7.24	10.25	8.28	7.16	16.94	82.037
300411	2018	C34	0.2625	0.0652328	-1.42	4.05833	-0.0949202	21.4597	0.21118	0.190451	0.111901	0.30814	0	1	10.62	7.01	10.4	8.24	8.36	21.57	82.037
300414	2016	C39	0.414809	0	0.04	1.66111	0.0826871	20.5358	0.137406	-0.120917	0.0758515	2.85268	0.2857	1	7.08	6.31	8.14	8.1	6.13	6.72	5.33425
300414	2017	C39	0.409083	0	0.2247	2.675	-0.0204525	20.6899	0.166887	0.151924	0.0684676	3.01732	0.2857	1	7.26	6.15	8.42	8.1	6.48	7.31	5.30312
300414	2018	C39	0.411635	0	1.36	3.68889	0.022944	20.7113	0.144584	0.042448	0.0761905	5.43491	0.2857	1	7.45	6	8.72	8.1	6.86	7.95	5.30312
300414	2019	C39	0.404135	0	0.39	4.70278	0.0203972	20.7351	0.131036	0.054624	0.0745678	0.951239	0.2857	1	7.65	5.85	9.02	8.1	7.25	8.65	1.96235
300420	2017	C34	0.3268	0.0152037	-0.08	2.91111	-0.0248588	21.4096	0.261013	0.243882	0.10476	1.89303	0.2	1	9.46	7.72	10.93	8.27	7.68	13.95	5.49656
300420	2018	C34	0.2781	0.0227001	-0.3016	3.925	-0.0373213	21.5129	0.284895	0.328005	0.0911497	4.13388	0.2	1	9.67	7.55	11.03	8.27	8.29	15.95	3.57406
300420	2019	C34	0.2603	0.0812789	0.22	4.93889	0.0100724	21.7535	0.356502	0.288702	0.100761	1.40224	0	0	9.88	7.39	11.13	8.27	8.96	18.24	3.15545
300427	2016	C38	0.5771	0.00335527	0.88	1.89722	0.145999	20.6113	0.22827	0.344967	0.0652108	2.61391	0.25	1	9.15	5.71	10.25	9.73	10.29	9.77	5.95656
300427	2018	C38	0.4876	0.119137	-1.42	3.925	0.0101935	22.0194	0.387411	0.763088	0.0574754	1.13502	0.25	1	9.87	5.34	10.79	9.75	13.39	12.46	4.18406
300428	2018	C32	0.7427	0.236576	-0.05	3.84167	0.0961689	22.6085	0.555264	0.078529	0.267626	0.847346	0	0	6.69	6.79	9.77	6.38	4.85	6.79	4.07858
300428	2019	C36	0.7675	0.173597	0.77	4.85556	0.0883176	22.6479	0.438124	-0.048522	0.263562	1.1867	0	0	6.84	6.69	10.3	6.29	5.13	7.62	2.53613
300430	2017	C40	0.26335	0.00847154	1.02	2.82778	-0.0114072	21.3644	0.192049	0.488049	0.103209	3.79105	0.2	0	9.42	5.84	7.91	4.72	13.29	16.47	3.96406
300430	2018	C40	0.26409	0.035338	0.38	3.84167	0.00675998	21.4763	0.227823	0.241397	0.0929546	1.31156	0.2	0	9.7	5.58	8.03	4.55	14.52	18.41	3.96406
300430	2019	C40	0.26409	0.0634456	0.3	4.85556	0.0492089	21.5764	0.264554	9.1e-05	0.0866969	0.919105	0.2	0	10	5.33	8.15	4.39	15.87	20.57	2.61545
300453	2018	C35	0.4431	0.0996056	0.6	3.68333	0.0711682	20.5338	0.262395	0.315522	0.408625	2.56454	0.25	0	7.52	6.19	10.42	9.49	5.65	7.95	3.89594
300453	2019	C35	0.3781	0.115764	0.22	4.69722	0.146072	20.8593	0.373288	0.3583	0.362216	2.12544	0.2	0	7.77	6.05	11.05	9.68	6.23	9.41	3.03454
300466	2018	C40	0.5535	0.088006	0.0271	3.64722	-0.0200564	21.2063	0.271969	-0.05898	0.116836	1.964	0.5	0	9.67	7.55	11.03	8.27	8.29	15.95	15.9145
300475	2016	C38	0.4731	0	0.5885	1.58333	0.0615659	21.0958	0.212217	0.251818	0.043161	0.56186	0.3333	0	7.09	6.04	9.22	8.47	4.92	6.78	2.25973
300475	2017	C38	0.4731	0	0.3039	2.59722	0.0599391	21.1427	0.202541	-0.009231	0.0540593	4.60493	0.25	0	7.26	5.91	9.86	8.6	5.18	7.55	2.03139
300475	2018	C38	0.4731	0	0.36	3.61111	0.0055609	21.1188	0.154613	-0.357336	0.0951952	0.85131	0.25	0	7.44	5.79	10.55	8.74	5.46	8.4	2.03139
300483	2019	B07	0.222946	0.0272044	0.67	4.56944	0.0954145	22.6838	0.409437	1.50663	0.104616	3.16752	0.5	1	10.71	8.6	10.55	8.88	12.6	14.72	4.77065
300485	2016	C27	0.648	0	0.0463	1.53889	0.0960456	21.5192	0.053518	0.014989	0.0390874	3.17923	0.4	1	9.14	6.12	7.79	4.9	12.16	14.74	4.08798
300485	2017	C27	0.648	0	0.36	2.55278	0.0441072	21.6207	0.054582	0.21704	0.02964	5.88341	0.3333	1	9.42	5.84	7.91	4.72	13.29	16.47	4.08798
300485	2018	C27	0.6424	0	0.3831	3.56667	0.0530748	21.7387	0.074287	0.903701	0.021429	0.773483	0.4	1	9.7	5.58	8.03	4.55	14.52	18.41	4.08798
300485	2019	C27	0.6284	0	0.31	4.58056	0.0614945	21.7548	0.035467	-0.165889	0.0185746	1.55492	0.3333	1	10	5.33	8.15	4.39	15.87	20.57	0.315454
300486	2018	C35	0.2857	0.0461994	0.402	3.55556	0.00452565	21.4012	0.440541	0.375105	0.178761	1.24482	0	0	6.07	4.96	7.8	7.29	5.84	5.07	1.68545
300486	2019	C35	0.2292	0.0592753	0.51	4.56944	0.00529497	21.5835	0.405493	0.054744	0.144902	1.57071	0	0	6.29	4.91	8.54	7.25	6.15	5.67	1.68545
300488	2016	C33	0.75	0	0.56	1.525	0.100012	20.3676	0.059097	0.137638	0.320881	5.4229	0.3333	0	9.97	7.24	10.25	8.28	7.16	16.94	6.33858
300488	2017	C33	0.7131	0.0167525	0.37	2.53889	0.0759801	20.7724	0.161718	0.549395	0.270681	4.9534	0.3333	0	10.29	7.12	10.32	8.26	7.74	19.11	6.33858
300488	2018	C33	0.7143	0.0128611	-0.371	3.55278	0.0722506	20.8293	0.159947	0.118661	0.321489	0.634206	0.3333	0	10.62	7.01	10.4	8.24	8.36	21.57	6.33858
300488	2019	C33	0.7206	0.0116472	0.17	4.56667	0.0903787	20.9004	0.145108	-0.029897	0.412083	1.69654	0.3333	0	10.96	6.9	10.48	8.22	9.04	24.33	0.456126
300502	2017	C39	0.3808	0.0151449	-0.13	1.85556	-0.0520096	21.0614	0.22437	0.228921	0.224007	3.28492	0.2	0	7.26	6.15	8.42	8.1	6.48	7.31	7.87922
300502	2018	C39	0.3802	0	0.53	2.86944	0.232417	21.045	0.176695	-0.133827	0.223598	1.8623	0.2	0	7.45	6	8.72	8.1	6.86	7.95	7.87922
300502	2019	C39	0.3299	0	0.9059	3.88333	0.0657441	21.2332	0.202494	0.532829	0.201692	5.69996	0.2	0	7.65	5.85	9.02	8.1	7.25	8.65	1.00235
300504	2018	C39	0.6059	0.0372831	0.55	0.933333	0.051832	21.8052	0.404806	0.178409	0.0565527	1.45342	0	0	7.45	6	8.72	8.1	6.86	7.95	1.65967
300504	2019	C39	0.6059	0	0.4	1.78056	0.0555761	21.6426	0.277671	-0.229645	0.0628958	2.40357	0	0	7.65	5.85	9.02	8.1	7.25	8.65	0.485301
300509	2018	C35	0.62997	0	0.27	2.72222	0.034708	21.0455	0.539762	0.1119	0.195763	0.697836	0.2	0	9.67	7.55	11.03	8.27	8.29	15.95	1.31545
300512	2017	C34	0.63819	0	1.0715	1.62222	0.0625879	21.4674	0.332968	0.078193	0.0431147	3.4102	0.25	0	10.29	7.12	10.32	8.26	7.74	19.11	8.74406
300512	2018	C34	0.621469	3.37107e-05	0.7388	2.63611	-0.0116387	21.4149	0.333652	0.046937	0.115737	1.1616	0.25	0	10.62	7.01	10.4	8.24	8.36	21.57	8.74406
300536	2018	E48	0.6167	0.098704	0.7527	2.31111	0.116794	20.9186	0.530887	0.083867	0.00923292	2.05659	0	0	8.11	5.55	10.25	8.72	12.08	6	3.92389
300536	2019	E48	0.6167	0	0.76	3.325	0.136254	21.0633	0.564199	0.005529	0.0233244	7.08672	0	0	8.45	5.4	11.19	8.84	13.75	6.51	3.92389
300543	2018	C39	0.3614	0	0.03	2.34444	-0.0901965	20.769	0.367028	0.014389	0.173772	1.1025	0.3333	1	10.56	8.15	11.05	9.5	8.56	17	2.24688
300543	2019	C39	0.3383	0	0.86	3.35833	0.16634	20.9248	0.379633	0.165437	0.146539	2.30208	0.25	1	10.92	8.23	11.26	9.49	9.08	19.04	0.737652
300547	2017	C29	0.2389	0	0.29	1.26944	-0.0133355	20.6391	0.238342	0.268308	0.160305	1.08467	0.1429	0	7.26	6.15	8.42	8.1	6.48	7.31	3.61567
300547	2018	C29	0.2382	0	-0.93	2.28333	0.122689	20.6941	0.187458	-0.057749	0.179572	1.78773	0.1429	0	7.45	6	8.72	8.1	6.86	7.95	2.65782
300547	2019	C29	0.2441	0	0.643	3.29722	0.0480148	20.6966	0.140898	-0.055369	0.246497	2.1318	0.1429	0	7.65	5.85	9.02	8.1	7.25	8.65	2.65782
300550	2018	I65	0.531419	0.11125	0.26	2.23333	0.0193135	20.6654	0.408966	0.416868	0.10365	0.570741	0.125	0	10.62	7.01	10.4	8.24	8.36	21.57	2.77967
300550	2019	I65	0.527003	0.0847282	0.36	3.24722	0.0434546	20.6752	0.338983	0.126561	0.0901745	3.43027	0.1667	0	10.96	6.9	10.48	8.22	9.04	24.33	2.1753
300587	2017	C29	0.4309	0	0.8	1	-0.0196293	20.7125	0.121803	0.093953	0.0750675	2.30173	0.2857	0	10.29	7.12	10.32	8.26	7.74	19.11	5.38855
300587	2018	C29	0.4208	0.110586	0.73	2.01389	-0.00548882	21.2956	0.411057	0.544661	0.165292	1.96835	0.2857	0	10.62	7.01	10.4	8.24	8.36	21.57	5.38855
300587	2019	C29	0.5136	0.150391	0.7	3.02778	-0.0343999	21.5761	0.482157	1.01879	0.173845	1.22837	0.2857	0	10.96	6.9	10.48	8.22	9.04	24.33	1.19781
300599	2017	C29	0.6842	0.00597566	0.282	0.95	0.106144	21.2382	0.256116	0.21513	0.219591	4.6691	0.2	1	10.2	8.06	10.85	9.52	8.06	15.18	8.27567
300599	2018	C29	0.6842	0.00110915	0.105	1.96389	0.0593297	21.3035	0.209417	0.218854	0.222707	1.31626	0	0	10.56	8.15	11.05	9.5	8.56	17	4.05782
300599	2019	C29	0.6842	0.00151001	0.77	2.97778	0.122095	21.4098	0.195924	0.07906	0.213721	1.60359	0	0	10.92	8.23	11.26	9.49	9.08	19.04	4.05782
300606	2017	C30	0.4845	0	0.42	0.933333	0.101341	20.2136	0.150667	0.170885	0.248341	2.95779	0.2857	1	10.2	8.06	10.85	9.52	8.06	15.18	8.64068
300606	2018	C30	0.4845	0	1.0069	1.91944	0.0120004	20.3695	0.176673	0.466394	0.212431	2.9213	0.2857	1	10.56	8.15	11.05	9.5	8.56	17	7.51858
300618	2018	C32	0.4252	0.150921	0.54	1.84722	0.0842759	21.9618	0.449591	0.899429	0.0740351	1.13165	0.1667	0	9.67	7.55	11.03	8.27	8.29	15.95	18.7175
300618	2019	C32	0.417463	0.197356	0.79	2.86111	0.0588072	21.9766	0.492649	-0.360626	0.117591	1.27098	0.2	0	9.88	7.39	11.13	8.27	8.96	18.24	9.97613
300623	2018	C39	0.444	0.0243501	0.62	1.825	0.167499	21.1683	0.134752	0.247591	0.254281	1.99635	0.1429	1	9.67	7.55	11.03	8.27	8.29	15.95	5.49078
300623	2019	C39	0.4441	0	0.7	2.83889	0.081217	21.6215	0.084828	0.254016	0.151175	2.89007	0.125	1	9.88	7.39	11.13	8.27	8.96	18.24	1.99765
300629	2018	C33	0.4664	0.10422	0.57	1.79722	-0.096247	20.2136	0.267796	-0.156217	0.181459	0.457178	0.2	1	10.56	8.15	11.05	9.5	8.56	17	11.3661
300629	2019	C33	0.3847	0.0279638	-0.25	2.81111	0.0281413	20.818	0.400046	-0.083657	0.101711	1.90148	0.1667	1	10.92	8.23	11.26	9.49	9.08	19.04	11.3661
300637	2018	C26	0.432893	0	1.03	1.74444	0.203494	20.5008	0.123615	0.205061	0.232181	2.02074	0	0	10.62	7.01	10.4	8.24	8.36	21.57	13.2093
300637	2019	C26	0.433087	0.177689	-0.05	2.75833	0.0539592	20.8175	0.295314	-0.027154	0.174034	5.33785	0	0	10.96	6.9	10.48	8.22	9.04	24.33	8.65782
300639	2018	C27	0.195079	0	0.68	1.74444	0.0676538	20.8958	0.091033	0.211376	0.269751	0.534559	0.5	0	10.56	8.15	11.05	9.5	8.56	17	3.86059
300639	2019	C27	0.169012	0	0.7	2.75833	0.0869966	20.9833	0.086608	0.256811	0.277952	4.09632	0.5	0	10.92	8.23	11.26	9.49	9.08	19.04	2.83712
300644	2019	C29	0.291287	0.106902	0.4574	1.925	0.0309157	20.755	0.3234	-0.063784	0.184334	1.83893	0	0	9.88	7.39	11.13	8.27	8.96	18.24	1.25712
300651	2018	C24	0.6476	0.121065	0.52	1.66944	0.012769	20.6431	0.296518	0.351635	0.341412	3.63557	0.2	0	9.67	7.55	11.03	8.27	8.29	15.95	51.7326
300651	2019	C24	0.6476	0.0737362	0.3301	2.68333	0.0848257	20.6103	0.246788	0.101048	0.35474	3.94671	0.2	0	9.88	7.39	11.13	8.27	8.96	18.24	11.6241
300658	2018	C17	0.6827	0.227022	0.89	1.60278	0.032063	20.931	0.370369	0.038102	0.20384	1.23416	0.2857	1	9.87	5.34	10.79	9.75	13.39	12.46	14.6037
300658	2019	C17	0.675	0.260847	1.06	2.61667	0.0485322	21.1481	0.445234	0.354757	0.208237	9.61335	0.2857	1	10.26	5.17	11.07	9.77	15.28	14.07	10.0018
300660	2018	C38	0.535142	0.0134576	0.45	1.60278	0.0471514	21.8272	0.296381	0.111776	0.0653435	0.66022	0.5	0	9.67	7.55	11.03	8.27	8.29	15.95	1.24545
300660	2019	C38	0.653388	0.00216655	0.899	2.61667	0.0875683	21.896	0.275186	0.000403	0.0987367	1.28685	0.5	0	9.88	7.39	11.13	8.27	8.96	18.24	1.24545
300683	2018	C27	0.5108	0	-0.96	1.41667	0.0340656	21.4912	0.20682	-0.21244	0.0869956	1.4654	0.2	1	8.11	5.55	10.25	8.72	12.08	6	6.37941
300684	2018	C26	0.556	0.0774242	0.96	1.025	0.204889	20.6225	0.246768	0.337848	0.297336	1.45243	0.2	0	9.7	5.58	8.03	4.55	14.52	18.41	4.51927
300684	2019	C26	0.556	0.0507156	0.4898	2.03889	0.163133	20.7599	0.232747	0.016503	0.262627	6.30541	0.2	0	10	5.33	8.15	4.39	15.87	20.57	4.21782
300694	2019	C34	0.316253	0.214593	0.49	1.22778	0.0426944	21.4247	0.395059	0.078007	0.344174	1.5044	0.3333	1	9.88	7.39	11.13	8.27	8.96	18.24	3.26288
300695	2018	C36	0.72981	0	-0.8874	1.33056	0.0701877	21.4207	0.141424	-0.182566	0.0965107	0.538993	0.2	1	10.62	7.01	10.4	8.24	8.36	21.57	4.12406
300695	2019	C36	0.72981	0	2.19	2.34444	0.0683882	21.5197	0.15462	0.124269	0.085836	1.80139	0.2	0	10.96	6.9	10.48	8.22	9.04	24.33	4.01545
300699	2018	C28	0.297781	0	0.22	1.35	0.0660428	22.0006	0.201999	0.436278	0.161485	1.59535	0	0	8.23	6.7	10.38	9.45	6.79	8.88	5.75855
300709	2018	C39	0.30693	0	0.0836	1.21667	0.0498768	21.2254	0.23468	-0.043341	0.383908	1.1811	0.2857	1	9.67	7.55	11.03	8.27	8.29	15.95	5.00347
300709	2019	C39	0.304233	0	1.94	2.23056	0.178901	21.5081	0.347313	0.669477	0.300364	3.95384	0.2857	1	9.88	7.39	11.13	8.27	8.96	18.24	3.88288
300710	2018	C39	0.4409	0.0486821	0.23	1.21667	0.0178063	20.4753	0.241356	-0.17895	0.0394111	0.586363	0.125	1	10.62	7.01	10.4	8.24	8.36	21.57	5.08437
300715	2018	C30	0.397188	0.285095	0.68	1.19722	-0.0264884	20.6288	0.523939	0.570938	0.148598	0.800479	0.25	0	9.67	7.55	11.03	8.27	8.29	15.95	6.80858
300715	2019	C30	0.401178	0.250316	0.93	2.21111	-0.0226709	21.441	0.483489	0.881126	0.0721619	1.73512	0.2	0	9.88	7.39	11.13	8.27	8.96	18.24	6.05613
300726	2018	C39	0.722744	0	0.79	1.125	-0.0227369	21.2416	0.057987	0.213493	0.0889498	2.66832	0.4	0	7.6	6.71	9.4	9.35	6.12	7.82	3.85059
300726	2019	C39	0.722739	0	-1.42	2.13889	0.0418288	21.4033	0.089644	0.326453	0.110894	1.52082	0.25	0	7.88	6.68	9.95	9.53	6.61	8.93	1.78712
300758	2019	C26	0.296101	0.0458011	1.06	0.933333	0.0336871	21.0905	0.219313	0.136894	0.17635	2.73404	0.1667	1	6.93	4.8	8.72	8.28	7.68	6.84	1.69712
600055	2015	C35	0.5207	0.165375	0.37	18.8889	-0.0117645	21.0087	0.465378	0.105887	0.159744	1.51751	0	0	8.89	6.05	7.41	4.61	13.37	16.5	6.13167
600055	2016	C35	0.4739	0	1.79	19.9056	0.0466322	21.5131	0.156845	-0.005888	0.0960833	4.40687	0	0	9.14	6.12	7.79	4.9	12.16	14.74	6.13167
600055	2017	C35	0.2539	0	0.0905	20.9194	-0.0334675	21.5656	0.180886	0.086744	0.0713909	2.73374	0	0	9.42	5.84	7.91	4.72	13.29	16.47	5.22796
600055	2018	C35	0.2743	0	-0.2521	21.9333	0.0309628	21.615	0.172934	0.079835	0.08036	0.83644	0	0	9.7	5.58	8.03	4.55	14.52	18.41	0.315454
600067	2010	C38	0.24803	0.103878	1.031	13.8472	-0.0107543	22.9918	0.73857	0.9172	0.0419827	3.94594	0	0	6.72	7.58	8.37	9.66	2.6	4.92	3.82759
600067	2011	C38	0.249478	0.0882303	0.3	14.8611	0.0475627	22.9602	0.622476	0.106518	0.0413302	1.8474	0	0	6.91	7.46	9.05	9.66	2.86	5.17	3.7474
600067	2012	K70	0.278522	0.0810394	0.1103	15.8778	0.0709382	23.4176	0.659946	-0.32873	0.0678769	2.96357	0	0	7.33	7.23	8.96	9.66	3.93	6.6	4.21049
600067	2013	K70	0.244845	0.0957914		16.8917	-0.0166916	23.4781	0.612747	0.314758	0.0638624	1.13726	0	0	7.47	7.12	9.28	9.66	4.02	7.11	4.21049
600067	2014	K70	0.263402	0.0465373	-1.15	17.9056	0.0687265	23.7086	0.643503	-0.080393	0.0496241	0.62819	0	0	8.09	6.87	9.4	9.73	6.2	8.13	4.55027
600067	2015	K70	0.221763	0.0560265	1.59	18.9194	0.0600466	23.7134	0.561085	-0.021417	0.0492551		0	0	8.96	6.65	9.64	9.74	7.07	9.18	4.55027
600067	2016	K70	0.234381	0.0463413	0.82	19.9361	0.118546	23.7127	0.610859	-0.171982	0.0686039	3.34511	0	0	9.15	5.71	10.25	9.73	10.29	9.77	4.55027
600086	2011	C41	0.4214	0.0265953	0.024	14.7806	-0.0579559	21.8742	0.81632	0.983385	0.0063048	2.53113	0.25	1	5.7	7.12	6.95	7.87	4.07	3.14	1.85388
600086	2012	C41	0.4214	0.0445933		15.7972	0.0688523	22.3193	0.81632	0.550079	0.00409083	0.620336	0.1429	0	6.21	6.69	7.51	7.87	5.34	4.17	1.9466
600086	2013	C41	0.4214	0.202882	0.22	16.8111	-0.0616096	22.3672	0.81632	0.228106	0.0193662	0.788075	0.1667	0	6.58	6.78	8.05	7.87	6.42	4.42	1.9466
600086	2014	C41	0.4214	0.180212	0.54	17.825	-0.0554761	22.5361	0.81632	-0.233715	0.0244759	2.01793	0.1429	0	7.16	6.35	8.5	8.53	8.34	4.67	9.47693
600105	2010	C39	0.301834	0.272838	0.21	13.4472	-0.018488	21.958	0.560586	0.620346	0.0420795	1.20004	0	0	8.59	9.05	9.94	8.25	5.06	10.62	7.28391
600105	2011	C39	0.301834	0.258148		14.4611	-0.0329731	22.0398	0.564598	-0.246015	0.051439	0.738712	0	0	9.18	8.96	9.99	8.25	5.59	13.1	5.97801
600105	2012	C38	0.3193	0.271987	0.59	15.4778	0.0237645	22.0618	0.571064	-0.283374	0.0520182	4.36076	0	0	9.94	8.6	9.98	8.25	6.8	16.12	7.14351
600105	2013	C38	0.3193	0.135508	0.02	16.4917	0.023158	21.7277	0.401144	-0.169238	0.0683796	1.38497	0	0	9.86	8.62	10.38	8.25	7.32	14.82	2.15581
600105	2014	C38	0.3193	0.0191111	0.37	17.5056	0.0686354	21.685	0.316702	1.19789	0.155308	12.0272	0	0	9.64	8.45	10.34	8.25	7.61	13.52	2.71119
600105	2015	C38	0.3719	0.0399326	0.02	18.5194	0.0148689	21.9413	0.329449	-0.098654	0.143408	8.77201	0	0	9.3	8.27	10.44	8.25	8.22	15.46	2.71119
600105	2016	C38	0.3719	0.0476032	0.0927	19.5361	0.0136599	22.1402	0.310614	0.143177	0.129076		0	0	9.26	7.89	10.83	8.27	7.11	12.2	10.3056
600105	2017	C38	0.3646	0.0424454	0.87	20.55	-0.00587621	22.2734	0.365988	0.112709	0.111556	4.16667	0.1111	0	9.46	7.72	10.93	8.27	7.68	13.95	10.3056
600105	2018	C38	0.3646	0.120422	0.4	21.5639	-0.0249198	22.4215	0.423728	0.122698	0.12804	3.46716	0.1667	0	9.67	7.55	11.03	8.27	8.29	15.95	10.3056
600220	2013	C17	0.297346	0.383281	0.1362	14.4694	0.106844	22.0709	0.500605	-0.172121	0.553486	1.36455	0	1	9.86	8.62	10.38	8.25	7.32	14.82	4.35222
600220	2014	C17	0.297346	0.36159		15.4833	0.0566705	22.0784	0.50469	-0.032795	0.508724	3.92869	0	1	9.64	8.45	10.34	8.25	7.61	13.52	4.35222
600220	2015	C17	0.297346	0.250307	0.08	16.4972	0.11333	22.1685	0.517492	-0.095199	0.452124	3.88235	0	1	9.3	8.27	10.44	8.25	8.22	15.46	3.44872
600220	2016	C17	0.297346	0.264513	0.83	17.5139	0.0613603	22.2279	0.510574	0.020793	0.390677	1.2406	0	1	9.26	7.89	10.83	8.27	7.11	12.2	3.44872
600220	2017	C17	0.297345	0.262121	0.5825	18.5278	0.0836475	22.2754	0.50906	0.028042	0.356037	2.05263	0	1	9.46	7.72	10.93	8.27	7.68	13.95	3.44872
600220	2018	C17	0.272462	0.330466	1.59	19.5417	0.0283055	22.3073	0.499235	0.125282	0.325119		0	1	9.67	7.55	11.03	8.27	8.29	15.95	1.44193
600220	2019	C17	0.312206	0.359416	0.0393	20.5556	0.0292711	22.3354	0.51282	-0.029449	0.306356	0.810982	0	1	9.88	7.39	11.13	8.27	8.96	18.24	1.4082
600227	2015	C26	0.2862	0.0109739	0.6	16.0889	0.0052753	22.7048	0.579747	-0.159802	0.59088	1.7664	0	0	4.52	4.35	5.09	8.63	4.42	3.33	35.9315
600227	2016	C26	0.4394	0.0431163	0.12	17.1056	0.0180337	22.6922	0.81632	-0.01079	0.59088	0.462614	0	0	4.85	4.52	6.39	8.41	2.99	1.93	35.9315
600227	2017	C27	0.4394	0.0477263	-0.1145	18.1194	-0.00470709	22.6569	0.329257	-0.38025	0.59088	0.95531	0	0	4.93	4.36	7.11	8.65	3.08	2.58	35.9315
600227	2018	C27	0.312901	0.0378545	0.72	19.1333	0.0784755	22.6207	0.271201	0.435833	0.59088	8.96676	0.1111	1	5.02	4.2	7.92	8.9	3.17	3.44	35.9315
600257	2010	A05	0.2172	0.265448	0.48	10.7056	0.0132009	20.907	0.489089	0.083211	0.177372	1.29458	0	0	5.47	6.55	6.47	8.04	3.36	3.04	11.9087
600257	2011	A05	0.2172	0.264066	0.26	11.7194	-0.00333321	20.904	0.459617	0.164409	0.170184	3.84482	0.1667	1	5.68	6.57	7.44	8.04	3.51	3.12	11.9087
600257	2012	A04	0.2172	0.32797	0.019	12.7361	0.0174232	20.9848	0.49287	0.103337	0.104809		0.1667	1	5.7	4.76	7.53	8.04	4.73	3.59	12.6142
600257	2013	A04	0.2172	0.232095		13.75	-0.0552946	21.0366	0.408573	0.084569	0.101702	1.80094	0.1667	1	5.84	4.7	8.03	8.04	4.99	3.6	12.6142
600257	2014	A04	0.2219	0.244951	0.5	14.7639	0.000462871	21.073	0.433665	0.084131	0.129231	2.3995	0	0	6.78	6.15	8.43	8.97	5.23	5.19	5.66804
600257	2015	A04	0.2219	0.281296	0.6157	15.7778	0.0119905	21.1311	0.469842	0.19581	0.130799	4.04325	0	0	7.09	6.13	8.92	9.14	5.65	5.93	11.5242
600257	2016	A04	0.2174	0.0721976	1.02	16.7944	0.0178774	21.2405	0.20341	0.144969	0.124445	2.18044	0	0	7.07	6.76	8.39	9	5.24	5.99	11.5242
600257	2017	A04	0.2174	0.0482434	0.5252	17.8083	0.0235755	21.2436	0.205142	0.075985	0.129911	2.94451	0.1667	1	7.33	6.73	8.88	9.17	5.66	6.84	11.5242
600257	2018	A04	0.2174	0.0873701	0.0285	18.8222	-0.0218107	21.3125	0.245769	0.07377	0.119287	1.06751	0.2	1	7.6	6.71	9.4	9.35	6.12	7.82	11.5242
600261	2014	C38	0.362743	0.0154698	0.3613	14.6583	0.135406	22.2147	0.361625	0.025936	0.206749	1.05316	0	0	9.73	7.65	9.88	8.26	6.92	16.19	2.77656
600261	2015	C38	0.422064	0.00623785	0.11	15.6722	0.112893	22.3424	0.39723	0.309652	0.203931	1.08947	0	0	10	7.53	9.95	8.24	7.48	18.27	4.64796
600261	2016	C38	0.422064	0.0152168	0.96	16.6889	0.182981	22.4533	0.41415	0.031752	0.193731	3.08123	0	0	9.97	7.24	10.25	8.28	7.16	16.94	4.64796
600261	2017	C38	0.422099	0.00733433	0.116	17.7028	0.0364846	22.5946	0.46281	0.146847	0.182301	1.12232	0	0	10.29	7.12	10.32	8.26	7.74	19.11	4.64796
600261	2018	C38	0.422099	0.0149783	0.5121	18.7167	0.0692491	22.6108	0.434334	0.114713	0.186268	1.50272	0	0	10.62	7.01	10.4	8.24	8.36	21.57	1.91545
600303	2010	C36	0.162658	0.0753661	0.24	10.1583	0.0444948	22.6185	0.678064	0.50944	0.201906	3.71114	0.1667	0	6.24	6.81	7.39	8.56	5.86	3.16	10.0902
600303	2011	C36	0.158964	0.132307	-0.0208	11.1722	0.020582	22.7603	0.674383	0.022824	0.178999		0.125	0	6.32	6.63	7.68	8.56	6.11	3.24	8.00249
600303	2012	C36	0.158964	0.166164	0.45	12.1889	0.0335835	22.8126	0.667241	-0.106254	0.264526	1.06224	0.125	0	6.53	5.45	7.98	8.56	6.37	4.88	8.00249
600303	2013	C36	0.158964	0.163545	0.55	13.2028	-0.0325677	22.749	0.695863	-0.133934	0.291507	2.74245	0.125	0	6.57	5.42	8.46	8.56	6.17	4.91	9.91322
600303	2014	C36	0.236848	0.264303	0.32	14.2167	0.0239004	22.8477	0.698007	-0.161244	0.285224	1.4621	0.125	0	6.88	5.66	8.45	8.46	6.79	5.64	3.51043
600303	2015	C36	0.224541	0.208926	0.52	15.2306	-0.0731883	23.0357	0.749556	0.092534	0.224137	1.36685	0.25	1	6.66	5.4	8.83	8.44	6.99	6.16	2.99371
600303	2016	C36	0.206127	0.189779	1.64	16.2472	-0.0640737	22.9547	0.681431	-0.156854	0.315893	1.80184	0	0	6.75	5.52	7.64	8.33	7.03	5.25	2.99371
600303	2017	C36	0.154959	0.0940943	0.72	17.2611	0.0614204	22.772	0.578814	0.019399	0.326922	8.64506	0	0	6.81	5.27	7.99	8.31	7.24	5.73	2.98344
600330	2010	C39	0.142179	0.201974		10.0944	0.0620435	21.494	0.366196	0.5878	0.455166	2.35934	0.1667	1	8.18	8.15	9.51	8.39	3.88	11.22	10.7125
600330	2011	C39	0.142179	0.170702		11.1083	0.0331384	21.6219	0.434375	0.062105	0.444402	0.30814	0.3333	1	8.31	8.02	9.54	8.39	4.17	11.78	10.7125
600330	2012	C39	0.1635	0.244124	0.2	12.125	0.0191521	21.6131	0.510687	-0.167793	0.501173	0.92752	0.1667	1	9.28	7.54	9.58	8.39	5.56	15.56	10.7125
600330	2013	C39	0.1635	0.303338	0.35	13.1389	0.0323315	21.6504	0.535269	0.111274	0.499359	8.39614	0.1667	1	9.37	7.51	9.75	8.39	5.57	15.98	5.0215
600330	2014	C39	0.2408	0.258749	0.83	14.1528	0.0196235	21.7745	0.468011	-0.069956	0.427715	10.3258	0.1667	1	9.73	7.65	9.88	8.26	6.92	16.19	9.51425
600330	2015	C39	0.2033	0.0282434	0	15.1667	-0.000264809	22.1957	0.195152	0.126611	0.317002	2.15876	0.1667	1	10	7.53	9.95	8.24	7.48	18.27	9.51425
600330	2016	C39	0.2033	0.087885	0.75	16.1833	-0.0103926	22.2851	0.243402	0.285405	0.305987	2.0318	0.1667	1	9.97	7.24	10.25	8.28	7.16	16.94	9.51425
600330	2017	C39	0.2033	0.0863332	0.35	17.1972	0.0264902	22.4199	0.311758	0.288211	0.310524	0.87607	0.2	1	10.29	7.12	10.32	8.26	7.74	19.11	5.46213
600330	2018	C39	0.185243	0.126473	0.7307	18.2111	0.0155448	22.5049	0.349265	0.197698	0.355691	4.07936	0.3333	1	10.62	7.01	10.4	8.24	8.36	21.57	4.98077
600330	2019	C39	0.196043	0.13679	0.17	19.225	-0.0134948	22.6281	0.383599	0.065024	0.325794	1.19258	0.3333	1	10.96	6.9	10.48	8.22	9.04	24.33	2.76765
600352	2010	C26	0.25	0.209567	0.1058	7.525	-0.0653544	23.3177	0.514447	0.445456	0.203002	3.12008	0.2857	1	8.18	8.15	9.51	8.39	3.88	11.22	9.03333
600352	2011	C26	0.25	0.168476	0.5679	8.53889	-0.0327685	23.5822	0.587678	0.232478	0.178533	5.07079	0.25	1	8.31	8.02	9.54	8.39	4.17	11.78	9.03333
600352	2012	C26	0.25	0.172964	0.17	9.55556	0.0634848	23.5655	0.511931	-0.070495	0.234795	0.833342	0.25	1	9.28	7.54	9.58	8.39	5.56	15.56	9.98085
600352	2013	C26	0.2356	0.146483		10.5694	0.0470137	23.6664	0.476021	0.84145	0.241499	1.80512	0.2857	1	9.37	7.51	9.75	8.39	5.57	15.98	9.98085
600352	2014	C26	0.2456	0.131949	0.25	11.5833	0.115068	23.8598	0.469273	0.075549	0.215409	1.62967	0.4	1	9.73	7.65	9.88	8.26	6.92	16.19	9.98085
600352	2015	C26	0.2633	0.115933	0.26	12.5972	0.0606874	24.0024	0.43257	-0.020322	0.1832	1.54561	0.4	1	10	7.53	9.95	8.24	7.48	18.27	9.66724
600352	2016	C26	0.2633	0.090761	0.26	13.6139	-0.13971	24.0024	0.565124	-0.167535	0.129634		0.2	1	9.97	7.24	10.25	8.28	7.16	16.94	9.66724
600352	2017	C26	0.2682	0.13317		14.6278	-0.00559559	24.0024	0.591677	0.222197	0.126409	0.752919	0.2	1	10.29	7.12	10.32	8.26	7.74	19.11	8.89567
600352	2018	C26	0.2593	0.0977465	0.33	15.6417	0.0206124	24.0024	0.579514	0.263221	0.0993019	0.676051	0.25	1	10.62	7.01	10.4	8.24	8.36	21.57	5.63855
600380	2010	C27	0.6457	0.0356493		9.70278	0.155502	22.6845	0.251936	0.214379	0.284853		0	0	7.73	8.38	8.67	9.66	4.54	7.4	9.54905
600380	2011	C27	0.6449	0.0354339	0.56	10.7167	0.0737843	22.8996	0.380577	0.071242	0.281134	2.89613	0	0	7.88	8.26	9.23	9.66	4.87	7.54	1.59145
600380	2012	C27	0.6449	0.0578375	0.26	11.7333	0.0752871	23.001	0.426835	0.2209	0.243096	6.16689	0	0	8.33	7.85	9.35	9.66	5.84	9.13	1.59145
600380	2013	C27	0.6449	0.0457021	0.568	12.7472	0.0591438	23.0977	0.439355	0.063235	0.29316	9.03813	0	0	8.64	7.84	9.82	9.66	6.47	9.65	15.6679
600380	2014	C27	0.6449	0.0311081	0.3945	13.7611	0.0810519	23.2152	0.458677	0.192611	0.336418	2.66417	0	0	9.3	8.47	9.99	9.57	6.59	12.15	15.1626
600380	2015	C27	0.49839	0.0181217	0.04	14.775	0.0916658	23.3476	0.470329	0.165004	0.317865	6.46951	0	0	9.68	8.56	10.18	9.56	6.99	13.61	14.8572
600380	2016	C27	0.4982	0	0.73	15.7917	0.102326	23.5003	0.419181	0.124932	0.269442	2.60829	0	0	9.86	7.98	10.65	9.53	7.6	13.55	14.8572
600380	2017	C27	0.5024	0.0207397	0.054	16.8056	0.0842072	23.8239	0.386903	0.108801	0.191018	1.93012	0	0	10.2	8.06	10.85	9.52	8.06	15.18	13.2719
600380	2018	C27	0.5059	0.100057	0.23	17.8194	0.0730631	23.9416	0.347747	0.0394	0.16198	1.20561	0	0	10.56	8.15	11.05	9.5	8.56	17	4.43202
600380	2019	C27	0.5059	0.0849768	-0.71	18.8333	0.0909066	23.9595	0.316602	0.069278	0.159951	0.713617	0	0	10.92	8.23	11.26	9.49	9.08	19.04	1.82678
600393	2016	K70	0.636079	0.144355		16.0167	-0.13971	23.2484	0.577374	0.147837	0.0164485	0.63271	0.2857	1	9.86	7.98	10.65	9.53	7.6	13.55	12.3229
600398	2016	C18	0.540964	0	0.3376	16.2417	0.120105	23.9169	0.585301	0.073877	0.119132	5.3338	0	0	9.26	7.89	10.83	8.27	7.11	12.2	4.8882
600398	2017	C18	0.542198	0	0.1338	17.2556	0.114732	23.9461	0.554658	0.070619	0.125058	0.806766	0	0	9.46	7.72	10.93	8.27	7.68	13.95	4.8882
600398	2018	C18	0.489098	0	0.5573	18.2694	0.0817611	24.0024	0.557476	0.048881	0.136377	4.30779	0	0	9.67	7.55	11.03	8.27	8.29	15.95	4.8882
600400	2014	C18	0.37502	0.085165	0.13	14.1806	0.118961	22.4792	0.699903	0.187095	0.0712327	5.14525	0	0	9.64	8.45	10.34	8.25	7.61	13.52	8.89275
600400	2015	C18	0.44617	0.037009	0.247	15.1944	0.123976	22.6336	0.623515	-0.067285	0.0643073	2.41094	0	0	9.3	8.27	10.44	8.25	8.22	15.46	8.89275
600400	2016	C18	0.397115	0.0398448	0.96	16.2111	-0.108897	23.01	0.54585	0.147251	0.042804	7.83515	0	0	9.26	7.89	10.83	8.27	7.11	12.2	8.89275
600400	2017	C18	0.507872	0.016516	0.42	17.225	-0.13971	22.4187	0.155767	-0.107633	0.0744461	2.12341	0	0	9.46	7.72	10.93	8.27	7.68	13.95	5.61321
600400	2018	C18	0.422578	0.109425	2.19	18.2389	-0.00655808	22.425	0.261653	-0.085323	0.0749934	1.07262	0	0	9.67	7.55	11.03	8.27	8.29	15.95	2.39373
600493	2017	C17	0.157772	0.10565	0.0459	13.8944	0.0421671	20.8081	0.359973	0.077459	0.262121	1.2728	0.6667	0	9.5	5.52	10.52	9.74	11.74	11.03	3.63872
600493	2018	C17	0.1578	0.157701	1.3	14.9083	0.022616	21.0402	0.476193	0.223622	0.194865	3.06079	0.6667	0	9.87	5.34	10.79	9.75	13.39	12.46	1.90193
600493	2019	C17	0.157772	0.148622	0.0954	15.9222	0.00847194	21.247	0.559957	0.018678	0.141374	0.90217	0.6667	0	10.26	5.17	11.07	9.77	15.28	14.07	0.315454
600527	2015	C28	0.1589	0	1.72	12.2694	0.089682	21.2942	0.040835	-0.093458	0.34368	7.15332	0.2	0	9.3	8.27	10.44	8.25	8.22	15.46	7.30724
600527	2016	C28	0.1589	0	0.2	13.2861	0.0503189	21.268	0.057158	-0.20266	0.313749	2.14731	0.25	1	9.26	7.89	10.83	8.27	7.11	12.2	11.1694
600527	2017	C28	0.2988	0		14.3	0.0333208	21.6665	0.035467	0.203012	0.21045	12.0272	0.25	1	9.46	7.72	10.93	8.27	7.68	13.95	8.93785
600527	2018	C28	0.2988	0	0.8	15.3139	-0.0105926	21.6399	0.035467	-0.040475	0.194744	1.36227	0.25	1	9.67	7.55	11.03	8.27	8.29	15.95	7.05073
600527	2019	C28	0.2988	0	0.057	16.3278	0.035371	21.6347	0.048438	-0.15953	0.200433	1.21231	0.25	1	9.88	7.39	11.13	8.27	8.96	18.24	3.86218
600535	2016	C27	0.327502	0.13945	0.6066	14.5667	0.067366	23.5639	0.520813	0.054746	0.203919	1.30025	0	0	9.78	8.6	9.5	7.77	10.9	12.13	3.14007
600535	2017	C27	0.336882	0.322725	0.52	15.5806	-0.038202	23.7928	0.583199	0.154075	0.16024	4.22822	0	0	10.29	8.62	10.02	7.89	12.18	13.85	3.14007
600535	2018	C27		0.151146	0.52	16.5944	0.0593437	23.949	0.55473	0.117769	0.134999	1.96924	0	0	10.83	8.65	10.57	8.01	13.61	15.82	2.36678
600565	2010	C36	0.3404	0.142981		8.56389	0.0937632	22.4186	0.72148	1.20597	0.0141882		0.2	1	6.22	6.97	6.53	7.8	3.94	5.47	2.88826
600565	2011	C36	0.3602	0.174566	0.06	9.57778	0.0142116	22.49	0.718547	-0.016693	0.0208234	0.837438	0.25	0	6.32	6.59	7.23	7.8	3.9	5.84	3.72871
600565	2012	C36	0.3802	0.220917	0.28	10.5944	0.0848021	22.9321	0.77312	0.721752	0.0126668	3.86225	0.3333	0	6.94	5.92	7.58	7.8	6.26	6.9	3.72871
600565	2013	K70	0.3802	0.125054	2.19	11.6083	-0.0967823	23.1921	0.81632	-0.010115	0.00969302		0	0	7.22	5.82	8.15	7.8	6.79	7.28	3.72871
600580	2018	C38	0.416567	0.199423	0.01	16.8111	0.0528163	23.6386	0.649485	0.098155	0.199657	0.555008	0.2	0	10.62	7.01	10.4	8.24	8.36	21.57	2.20545
600620	2011	K70	0.15048	0.218947	0.05	19.3972	0.208236	20.6815	0.309755	-0.432139	0.0320012	1.76763	0	0	8.89	8.59	7.29	7.64	9.46	11.17	17.3674
600703	2011	C39	0.420393	0.0285552	0.27	15.8194	0.0914651	22.965	0.372243	1.02561	0.262485	1.57493	0.2857	0	5.7	7.12	6.95	7.87	4.07	3.14	3.91249
600703	2012	C39	0.420393	0.0807342	0.5641	16.8361	0.0347538	23.178	0.459509	0.924761	0.378264	2.36882	0.2857	0	6.21	6.69	7.51	7.87	5.34	4.17	3.91249
600703	2013	C39	0.420393	0.0871199		17.85	0.0573411	23.3145	0.475279	0.109691	0.379708	0.394264	0.1667	0	6.58	6.78	8.05	7.87	6.42	4.42	7.4515
600703	2014	C39	0.471741	0.0358473	1.06	18.8639	0.0390945	23.5575	0.326567	0.227112	0.275072	3.82414	0.1111	0	7.16	6.35	8.5	8.53	8.34	4.67	7.02338
600703	2015	C39	0.346725	0.0241102	0.13	19.8778	0.115053	23.7572	0.231038	0.060832	0.265209	1.34708	0.125	0	7.35	6.17	9.28	8.65	9.5	5.07	7.41077
600703	2016	C39	0.343898	0.0169684	0.1402	20.8944	0.087222	23.8834	0.260356	0.291123	0.272954	1.11801	0.1111	0	7.47	5.88	8.61	8.48	9.31	5.09	9.05312
600703	2017	C39	0.347722	0	0.65	21.9083	0.101493	23.9516	0.216523	0.338157	0.325661	2.95375	0.1818	0	7.78	5.71	9.4	8.6	10.6	5.53	9.05312
600703	2018	C39	0.354884	0.0941885	0.23	22.9222	0.108462	24.0024	0.309862	-0.003497	0.289449	1.12489	0.1818	0	8.11	5.55	10.25	8.72	12.08	6	9.05312
600703	2019	C39	0.188558	0.0307777	0.32	23.9361	0.0939779	24.0024	0.267358	-0.108121	0.312149	2.52286	0.2	0	8.45	5.4	11.19	8.84	13.75	6.51	1.64235
600818	2013	C37	0.3602	0.279322	0.2	20.2139	0.0138407	20.409	0.444406	0.232496	0.166778	3.81621	0	0	8.94	7.65	8.23	7.64	9.58	11.33	6.58951
600818	2014	C37	0.4092	0.276672	0.5261	21.2278	0.000661192	20.4186	0.450462	0.003879	0.145646	3.73223	0	0	9.77	8.59	8.53	8.42	10.66	12.68	6.52629
600818	2015	C37	0.4092	0.187326	0.322	22.2417	0.112296	20.6666	0.421612	-0.009576	0.132647	2.73739	0	1	9.73	8.64	8.98	8.56	11.16	13.31	13.7683
600818	2016	C37	0.4092	0.0782257	1.01	23.2583	0.158171	20.7331	0.364945	0.037705	0.103888	11.0623	0.25	1	9.93	8.45	9.04	8.44	10.98	12.72	15.4845
600818	2017	C37	0.4092	0.146055	0.42	23.9361	-0.0431627	20.7762	0.346101	-0.112569	0.0882435	1.55194	0.25	1	10.18	8.5	9.52	8.58	11.5	13.35	15.4845
600818	2018	C37	0.4092	0.130841	0.71	23.9361	0.00965655	20.7546	0.377145	-0.125148	0.0780401	3.24476	0.25	1	10.45	8.55	10.02	8.73	12.04	14.02	15.4845
600818	2019	C37	0.3998	0.0633353	-0.2	23.9361	0.0102083	20.6366	0.363094	0.105762	0.0790976	3.49155	0.25	1	10.71	8.6	10.55	8.88	12.6	14.72	15.4845
600836	2010	C23	0.101983	0.196669		17.0944	-0.0322671	21.6781	0.796147	0.013235	0.220996	0.555608	0	0	8.79	8.72	6.77	7.64	8.99	11.55	9.11148
600836	2011	C23	0.101983	0.158489	0.022	18.1083	-0.0091447	21.9538	0.81632	-0.222085	0.16615	0.611928	0	0	8.89	8.59	7.29	7.64	9.46	11.17	9.11148
600836	2012	C23	0.095797	0.157362	0.18	19.125	0.0369303	21.977	0.81632	0.281352	0.144731	4.05941	0	0	8.7	7.72	7.51	7.64	9.18	11.28	7.98442
600836	2013	C23	0.095797	0.160399		20.1389	0.0872578	21.9228	0.81632	0.28752	0.168013	0.683381	0	0	8.94	7.65	8.23	7.64	9.58	11.33	4.4061
600836	2014	C23	0.095797	0.172146	0.6151	21.1528	0.0853615	21.8642	0.81632	0.035152	0.178925	4.95144	0	0	9.77	8.59	8.53	8.42	10.66	12.68	5.83778
600836	2015	C23	0.097479	0.197641	0.38	22.1667	-0.136624	22.0306	0.744665	-0.222609	0.166594	1.62972	0	0	9.73	8.64	8.98	8.56	11.16	13.31	53.8904
600836	2016	C23	0.156322	0.150692	0.06	23.1833	0.105449	21.9483	0.731505	0.123254	0.167354	0.758922	0	0	9.93	8.45	9.04	8.44	10.98	12.72	60.4163
600836	2017	C23	0.156438	0.156454	0.11	23.9361	0.0513698	21.9695	0.729298	-0.2302	0.145984	2.89747	0	0	10.18	8.5	9.52	8.58	11.5	13.35	59.6025
600836	2018	C23	0.161066	0.164068	1.08	23.9361	0.0382491	21.9554	0.730876	0.020515	0.163904	2.79041	0	0	10.45	8.55	10.02	8.73	12.04	14.02	54.5785
600867	2017	C27	0.154909	0	1.12	23.6944	0.202239	22.282	0.045299	0.247467	0.244472	0.403164	0	0	6.84	5.26	8.63	8.19	6.4	6.09	1.78202
600867	2018	C27	0.160941	0.0823674	0.48	23.9361	0.160513	22.4213	0.133446	0.05799	0.204271	0.412077	0	0	6.98	5.06	9.15	8.15	6.87	6.51	1.78202
600869	2017	C38	0.396817	0.205052	0.02	23.2333	-0.031762	23.6606	0.68151	0.409832	0.119907	1.87337	0	0	3.45	2.24	5.08	3	4.9	2	10.3732
600869	2018	C38	0.382091	0.246929	0.67	23.9361	0.0278902	23.634	0.72888	0.014561	0.165036	2.89221	0	0	3.53	2.04	5.52	2.68	5.22	2.21	10.3732
600965	2014	A03	0.370639	0.0887682	0.59	10.6194	0.153425	20.9377	0.249104	0.071659	0.411615	2.23103	0.2	1	6.03	6.17	8.26	6.6	5.74	4.2	4.72464
600965	2015	A03	0.6233	0.0577968	0.43	11.6333	0.128007	21.4246	0.192183	0.221378	0.286621	1.11838	0.2	1	6.32	6.08	8.7	6.5	6.06	4.71	4.72464
600965	2016	A03	0.6233	0.0903867	1.55	12.65	0.0814627	21.6798	0.325349	0.020229	0.208604	3.73277	0.2	1	6.42	6.99	8.8	6.58	4.35	5.39	4.00641
600978	2010	C21	0.247	0.137746	0.46	6.44444	0.0217365	22.5213	0.352197	0.139404	0.287061	5.43429	0.2	0	7.73	8.38	8.67	9.66	4.54	7.4	20.8367
600978	2011	C21	0.247	0.191373	0.32	7.45833	0.0635071	22.6877	0.426017	0.10005	0.312363	0.460951	0.2	0	7.88	8.26	9.23	9.66	4.87	7.54	3.98962
600978	2012	C21	0.2334	0.213405	0.36	8.475	0.0675068	22.8	0.455254	0.243009	0.302581	3.01434	0.2	0	8.33	7.85	9.35	9.66	5.84	9.13	3.16717
600978	2013	C21	0.2435	0.182252	0.36	9.48889	0.077714	22.878	0.458375	0.222031	0.281106	1.79604	0.2	0	8.64	7.84	9.82	9.66	6.47	9.65	3.3731
600978	2014	C21	0.2474	0.248518	-0.1435	10.5028	0.0576064	23.0505	0.377643	0.082053	0.255667	0.84686	0.2	0	9.3	8.47	9.99	9.57	6.59	12.15	3.44244
600978	2015	C21	0.2474	0.180919	0.2	11.5167	0.0823091	23.2668	0.461471	0.037283	0.214926	1.81657	0.2	0	9.68	8.56	10.18	9.56	6.99	13.61	2.60075
600978	2016	C21	0.2575	0.200945	0.59	12.5333	0.0799988	23.4943	0.535645	0.241416	0.236024	4.78623	0.2	0	9.86	7.98	10.65	9.53	7.6	13.55	0.65838
600978	2017	C21	0.2992	0.168284	0.33	13.5472	0.0782931	23.5388	0.522411	0.40725	0.235708	2.47267	0	0	10.2	8.06	10.85	9.52	8.06	15.18	0.452451
600978	2018	C21	0.2992	0.161284	0.37	14.5611	0.0126449	23.6056	0.531639	-0.077261	0.222534	3.66567	0	0	10.56	8.15	11.05	9.5	8.56	17	0.383104
601002	2010	C34	0.592	0.130141	1.47	3.98611	0.083992	22.1076	0.501437	0.770338	0.335927		0.4286	0	8.18	8.15	9.51	8.39	3.88	11.22	10.9876
601002	2011	C34	0.5828	0.118764	0.145	5	-0.0724838	22.0811	0.508017	-0.10615	0.333372	1.84147	0.3333	0	8.31	8.02	9.54	8.39	4.17	11.78	8.01019
601002	2012	C34	0.5828	0.207536	0.1	6.01667	0.128078	22.1466	0.542321	-0.039618	0.294984	3.23995	0.3333	0	9.28	7.54	9.58	8.39	5.56	15.56	3.85564
601002	2013	C34	0.6113	0.144861	1.03	7.03056	0.0211063	22.2035	0.433898	0.052529	0.274068	1.09935	0.2857	0	9.37	7.51	9.75	8.39	5.57	15.98	3.53322
601002	2014	C34	0.4613	0.119785		8.04444	0.0719671	22.1124	0.364714	0.100771	0.313296	0.933567	0.2857	0	9.73	7.65	9.88	8.26	6.92	16.19	6.61729
601002	2015	C34	0.4135	0.0194033	0.0267	9.05833	0.0493962	22.1016	0.381362	-0.242677	0.329379	12.0272	0.2857	0	10	7.53	9.95	8.24	7.48	18.27	6.61729
601002	2016	C34	0.4135	0.0247494	0.11	10.075	0.0727931	22.1685	0.402198	0.002764	0.286228	1.38002	0.2857	0	9.97	7.24	10.25	8.28	7.16	16.94	9.54621
601002	2017	C34	0.4135	0	0.04	11.0889	0.025605	22.2157	0.391254	0.29876	0.276635	3.73042	0.2857	0	10.29	7.12	10.32	8.26	7.74	19.11	8.0325
601002	2018	C34	0.4135	0.0105413	0.22	12.1028	0.0719587	22.28	0.405239	0.170006	0.253961	0.532413	0.2857	0	10.62	7.01	10.4	8.24	8.36	21.57	5.51454
601002	2019	C34	0.4135	0	0.17	13.1167	0.101811	22.1665	0.301123	-0.151005	0.274062	1.1008	0.2857	0	10.96	6.9	10.48	8.22	9.04	24.33	5.51454
601015	2018	C25	0.393346	0.0804385	0.45	4.21389	0.0324479	23.3988	0.478645	0.092746	0.421578	0.611411	0	0	7.34	4.51	7.68	7.59	9.85	10.56	1.29073
601015	2019	C25	0.393346	0.0852812	0.14	5.22778	0.0326288	23.4137	0.499043	-0.103564	0.407644	1.03759	0	0	7.75	4.43	9.01	7.66	11.27	12.44	0.532185
601028	2012	C33	0.6771	0.0810643	0.15	1.16667	0.156712	21.7704	0.31493	-0.100652	0.176542	4.21091	0.6667	0	9.94	8.6	9.98	8.25	6.8	16.12	26.7864
601028	2013	C33	0.6715	0.177237	0.07	2.18056	-0.0390272	21.8701	0.353417	0.101521	0.255967	0.849	0.6667	0	9.86	8.62	10.38	8.25	7.32	14.82	26.7864
601028	2014	C33	0.5437	0.102203	0.91	3.19444	0.0833452	22.1076	0.352663	-0.046217	0.218276	2.32108	0.6667	0	9.64	8.45	10.34	8.25	7.61	13.52	26.7864
601028	2015	C33	0.5061	0.0880513	0.6	4.20833	0.0777631	21.9048	0.184282	-0.139957	0.261095	3.5175	0.5	0	9.3	8.27	10.44	8.25	8.22	15.46	26.7864
601100	2014	C35	0.735306	0.00985365	1.65	3.22222	0.0620691	22.1243	0.142853	-0.110959	0.378747	1.60854	0	0	9.64	8.45	10.34	8.25	7.61	13.52	13.0203
601100	2015	C35	0.731806	0.103971	0.6	4.23611	0.0339823	22.271	0.25426	-0.005214	0.344569	2.11839	0	0	9.3	8.27	10.44	8.25	8.22	15.46	16.9017
601100	2016	C35	0.731806	0.108089	0.39	5.25278	0.00141607	22.3717	0.320145	0.25976	0.373696	2.02484	0	0	9.26	7.89	10.83	8.27	7.11	12.2	21.2762
601100	2017	C35	0.690106	0.148598	0.05	6.26667	0.025047	22.5407	0.370841	1.04015	0.335127	6.11581	0	0	9.46	7.72	10.93	8.27	7.68	13.95	16.7325
601100	2018	C35	0.691644	0.116993	1.08	7.28056	0.109853	22.7072	0.370808	0.506496	0.307076	0.757019	0	0	9.67	7.55	11.03	8.27	8.29	15.95	8.25594
601137	2018	C32	0.433439	0.162993	-0.05	8.04167	0.145247	22.5696	0.393345	0.05942	0.306625	2.61589	0.2857	0	10.62	7.01	10.4	8.24	8.36	21.57	4.34858
601137	2019	C32	0.435376	0.175075	0.66	9.05556	0.0896799	22.7504	0.505558	0.040337	0.342718	1.01519	0.3333	0	10.96	6.9	10.48	8.22	9.04	24.33	3.51613
601163	2018	C29	0.286047	0.0344233	0.2	2.34167	0.0408686	23.3992	0.354783	-0.05173	0.288317	4.49599	0.2	0	8.23	6.7	10.38	9.45	6.79	8.88	5.70855
601163	2019	C29	0.253381	0.0427758	1.06	3.35556	0.0913249	23.4363	0.33191	0.057213	0.349744	0.811937	0.2	0	8.38	6.51	10.69	9.41	7.26	9.77	0.947815
601218	2015	C35	0.369025	0.129677	0.0859	4.72222	0.0653404	22.0926	0.366583	0.080291	0.198278	5.51885	0.1667	0	9.3	8.27	10.44	8.25	8.22	15.46	4.53796
601218	2016	C35	0.366	0.0905201	0.48	5.73889	0.0959353	22.0626	0.32069	-0.121228	0.233509	2.84742	0.2	0	9.26	7.89	10.83	8.27	7.11	12.2	7.1125
601218	2017	C35	0.366	0.110887	0.11	6.75278	0.0162436	22.1389	0.369783	-0.1336	0.204123	2.73797	0.2	0	9.46	7.72	10.93	8.27	7.68	13.95	7.1125
601218	2018	C35	0.366	0.130625	0.26	7.76667	0.0184938	22.216	0.433649	-0.059496	0.233161	2.33656	0.25	0	9.67	7.55	11.03	8.27	8.29	15.95	5.49594
601218	2019	C35	0.366	0.161522	0.0667	8.78056	0.081094	22.2285	0.443016	0.179927	0.321186	0.625168	0.1667	0	9.88	7.39	11.13	8.27	8.96	18.24	2.57455
601500	2017	C29	0.611772	0.0199597	0.3567	1.3	0.0852388	22.1116	0.352332	0.120273	0.325254	1.53968	0	0	9.46	7.72	10.93	8.27	7.68	13.95	2.31567
601500	2018	C29	0.608735	0.0745513	0.3923	2.31389	0.0372914	22.2109	0.397353	0.021615	0.285967	4.18205	0	0	9.67	7.55	11.03	8.27	8.29	15.95	2.00782
601515	2012	C23	0.544	0.0251176	0.32	0.933333	0.232417	21.7482	0.170888	0.149736	0.172559	2.25489	0	0	8.33	7.85	9.35	9.66	5.84	9.13	13.7238
601515	2013	C23	0.544	0.0930646	1.46	1.9	0.134352	21.8938	0.241314	0.020639	0.155696	5.60022	0	0	8.64	7.84	9.82	9.66	6.47	9.65	13.7238
601515	2014	C23	0.544	0.0655994	0.0443	2.91389	0.137231	22.1411	0.19887	0.111305	0.21728	1.60556	0	0	9.3	8.47	9.99	9.57	6.59	12.15	11.3261
601515	2015	C23	0.544	0.0154598	0.02	3.92778	0.114341	22.2335	0.162197	0.108587	0.227382	6.17051	0.0833	0	9.68	8.56	10.18	9.56	6.99	13.61	53.4804
601515	2016	C23	0.6405	0.155725	1.35	4.94444	0.0916943	22.4839	0.371171	0.055057	0.22414	1.85458	0	0	9.86	7.98	10.65	9.53	7.6	13.55	53.4804
601515	2017	C23	0.6405	0.0288454	0.6604	5.95833	0.2095	22.4615	0.288827	0.196747	0.223831	2.56776	0	0	10.2	8.06	10.85	9.52	8.06	15.18	52.4265
601515	2018	C23	0.6405	0.0024441	1.1996	6.97222	0.111913	22.4993	0.269269	0.187594	0.228267	2.9841	0	0	10.56	8.15	11.05	9.5	8.56	17	44.8826
601616	2012	C38	0.33	0.0184423	1.01	1.94167	0.0267111	21.903	0.191662	-0.253071	0.100151	12.0272	0	0	8.7	7.72	7.51	7.64	9.18	11.28	5.38328
601616	2013	C38	0.33	0.00612743		2.95556	0.0262162	21.9062	0.213053	0.210193	0.194106	0.764464	0	0	8.94	7.65	8.23	7.64	9.58	11.33	5.38328
601616	2014	C38	0.33	0	1	3.96944	0.0118089	21.8502	0.168839	-0.19386	0.22381	2.10417	0	0	9.77	8.59	8.53	8.42	10.66	12.68	11.3603
601616	2015	C38	0.1672	0		4.98333	0.0190454	21.8213	0.153631	-0.129147	0.218181	0.994359	0	1	9.73	8.64	8.98	8.56	11.16	13.31	12.0917
601678	2018	C26	0.241051	0.0562875	0.09	8.98056	0.101139	23.0897	0.41859	0.044299	0.436418	4.10876	0	0	8.23	6.7	10.38	9.45	6.79	8.88	2.18782
601700	2011	C33	0.583893	0	0.57	0.963889	0.00134989	21.7168	0.083794	-0.007857	0.0829664	5.73896	0.2857	0	9.18	8.96	9.99	8.25	5.59	13.1	8.34989
601700	2012	C33	0.583893	0	0.03	1.98056	0.0341553	21.8749	0.184189	0.29014	0.0697875	0.548027	0.2857	0	9.94	8.6	9.98	8.25	6.8	16.12	1.65298
601700	2013	C33	0.5656	0.0207017	0.67	2.99444	-0.0748315	21.9415	0.184754	0.107879	0.082351	2.65144	0.2857	1	9.86	8.62	10.38	8.25	7.32	14.82	3.15927
601700	2014	C33	0.5656	0.114054	-0.06	4.00833	0.0535285	22.1393	0.315421	0.285878	0.0848026	3.43741	0.2857	1	9.64	8.45	10.34	8.25	7.61	13.52	3.15927
601700	2017	C33	0.5658	0.248585	0.39	7.05278	0.0491301	22.2286	0.33906	-0.122164	0.108753	0.767019	0.3333	1	9.46	7.72	10.93	8.27	7.68	13.95	9.21455
601700	2018	C33	0.5658	0.226886	-1.42	8.06667	0.0518824	22.2658	0.388995	-0.096561	0.0981783	1.44233	0.2	0	9.67	7.55	11.03	8.27	8.29	15.95	9.21455
601777	2011	C36	0.656727	0.130019	0.47	1.11389	0.0132932	23.1018	0.539962	0.274648	0.184024	2.29681	0	0	6.32	6.59	7.23	7.8	3.9	5.84	5.1299
601777	2012	C36	0.656727	0.158827	0.12	2.13056	-0.0455125	23.3659	0.636895	0.005606	0.183114	0.30814	0	0	6.94	5.92	7.58	7.8	6.26	6.9	1.91249
601777	2013	C36	0.613135	0.213603	0.08	3.14444	-0.0295839	23.5899	0.666635	0.16068	0.17636	1.9619	0	0	7.22	5.82	8.15	7.8	6.79	7.28	1.92927
601777	2014	C36	0.61659	0.275584	0.27	4.15833	-0.0176596	23.7602	0.738091	0.133374	0.231811	7.02443	0	0	7.8	6.94	8.5	8.02	7.81	7.63	3.51656
601777	2015	C36	0.499	0.404664	0.17	5.17222	-0.0576742	23.9533	0.727207	0.087097	0.209961	4.10668	0	0	7.69	6.93	8.91	8.06	8.7	8.62	25.0686
601777	2016	C36	0.499	0.404664		6.18889	-0.0304123	24.0024	0.767377	-0.109937	0.194959	0.961321	0	0	8.15	6.96	9.71	8.11	7.49	8.47	25.0686
601799	2011	C38	0.47788	0.0100095	0.0049	0.933333	0.0671165	21.5552	0.225791	0.260402	0.115271	0.865634	0.25	1	9.18	8.96	9.99	8.25	5.59	13.1	8.5999
601799	2012	C36	0.47742	0.00128841	0.37	1.94167	0.0120372	21.5685	0.212543	0.201037	0.149766	3.34777	0.25	1	9.94	8.6	9.98	8.25	6.8	16.12	3.87249
601799	2013	C36	0.47752	0.0713648		2.95556	0.0780877	21.7687	0.333631	0.238318	0.136041	0.713247	0.2	1	9.86	8.62	10.38	8.25	7.32	14.82	3.87249
601799	2014	C36	0.47762	0.0332884	0.74	3.96944	0.122104	21.874	0.36839	0.235079	0.193286	2.29115	0.25	1	9.64	8.45	10.34	8.25	7.61	13.52	4.70028
601799	2015	C36	0.6602	0.0374068	0.01	4.98333	0.0585966	21.949	0.381957	0.223953	0.196398		0.25	1	9.3	8.27	10.44	8.25	8.22	15.46	5.53167
601799	2016	C36	0.5729	0	0.24	6	0.0632369	22.4043	0.301065	0.35638	0.152426	1.92681	0.2	1	9.26	7.89	10.83	8.27	7.11	12.2	5.53167
601799	2017	C36	0.5729	0.0619363	0.2341	7.01389	0.135262	22.5886	0.376736	0.271453	0.141715		0.2	1	9.46	7.72	10.93	8.27	7.68	13.95	5.11796
601799	2018	C36	0.5711	0.0413878	0.64	8.02778	0.09419	22.7041	0.397205	0.192379	0.1428	3.52851	0.2	1	9.67	7.55	11.03	8.27	8.29	15.95	0.831391
601799	2019	C36	0.5711	0.0246941	2.19	9.04167	0.126253	22.8697	0.428908	0.200575	0.141869	3.06622	0.1429	1	9.88	7.39	11.13	8.27	8.96	18.24	0.595454
601882	2019	C34	0.514341	0	1.06	3.19167	0.0993734	21.5096	0.414891	-0.084552	0.278818	3.33557	0	0	10.96	6.9	10.48	8.22	9.04	24.33	0.355454
601890	2011	C37	0.3811	0.0282359	-0.46	1.02222	-0.0272127	22.0508	0.231185	0.092029	0.0638072	1.48369	0.125	0	9.18	8.96	9.99	8.25	5.59	13.1	8.9199
601890	2012	C37	0.3811	0.00818757	0.5	2.03889	0.0958199	22.0546	0.226165	-0.039853	0.111267	5.19151	0.125	0	9.94	8.6	9.98	8.25	6.8	16.12	7.80249
601890	2013	C37	0.3811	0.00537467		3.05278	-0.0106177	22.0373	0.226376	-0.244279	0.132961	0.874647	0.125	0	9.86	8.62	10.38	8.25	7.32	14.82	7.80249
601890	2014	C37	0.3798	0	0.13	4.06667	0.0257023	22.0584	0.232809	0.084619	0.185542	1.59471	0.0909	0	9.64	8.45	10.34	8.25	7.61	13.52	4.76927
601890	2015	C37	0.3783	0	0.7396	5.08056	0.0386591	22.0692	0.205412	-0.018504	0.171734	4.92451	0.1	0	9.3	8.27	10.44	8.25	8.22	15.46	4.76927
601890	2016	C37	0.3783	0	0.21	6.09722	0.07221	22.0582	0.199425	-0.318335	0.168291	5.12702	0.1	0	9.26	7.89	10.83	8.27	7.11	12.2	4.73796
601890	2017	C37	0.3731	0	0.5985	7.11111	-0.00210924	22.0597	0.200979	-0.00312	0.171874	4.67015	0.1667	0	9.46	7.72	10.93	8.27	7.68	13.95	4.73796
601890	2018	C37	0.3731	0.0794525	-1.42	8.125	0.00934854	22.0519	0.206088	0.018026	0.167494	4.93597	0.1667	0	9.67	7.55	11.03	8.27	8.29	15.95	2.93139
601966	2017	C29	0.592691	0.224415	1.26	1.50833	0.0577154	23.6878	0.550893	0.323286	0.486547		0.1667	1	8.08	6.89	10.08	9.48	6.36	8.07	5.36567
601966	2018	C29	0.613881	0.185361	-0.96	2.52222	0.0714121	23.9734	0.611703	0.099404	0.392745	1.51323	0.2	1	8.23	6.7	10.38	9.45	6.79	8.88	5.10855
601966	2019	C29	0.595423	0.123368	0.3	3.53611	0.105336	24.0024	0.584978	0.121725	0.436863	1.79388	0.1429	1	8.38	6.51	10.69	9.41	7.26	9.77	0.387815
603001	2018	C19	0.4283	0	-0.69	6.77778	0.0654239	22.308	0.185325	-0.067004	0.0949028	4.12759	0.1429	0	10.62	7.01	10.4	8.24	8.36	21.57	1.57782
603003	2013	F51	0.6618	0.254636	2.16	1.39167	0.214418	20.92	0.355645	-0.420816	0.142384	3.06121	0.1667	0	8.94	7.65	8.23	7.64	9.58	11.33	7.00832
603003	2015	F51	0.6782	0.404664	0.03	3.41944	-0.13971	21.7679	0.748156	1.05923	0.0525195	0.30814	0.25	0	9.73	8.64	8.98	8.56	11.16	13.31	10.1872
603003	2016	F51	0.3069	0.138084	0.9708	4.43611	0.108386	22.4068	0.218867	0.461085	0.0277496	5.6652	0.3333	0	9.93	8.45	9.04	8.44	10.98	12.72	4.91216
603003	2017	F51	0.3085	0.216563	0.0542	5.45	-0.135036	22.5662	0.314181	0.059787	0.0993331	4.97898	0.3333	0	10.18	8.5	9.52	8.58	11.5	13.35	4.91216
603003	2018	F51	0.3273	0.218703	0.014	6.46389	0.123971	22.4509	0.267118	-0.047296	0.118015	1.5295	0.2	0	10.45	8.55	10.02	8.73	12.04	14.02	4.91216
603009	2016	C36	0.482	0.103846	-0.07	2.49167	0.0163046	21.2926	0.274173	0.132868	0.264722	1.72766	0.1429	0	9.93	8.45	9.04	8.44	10.98	12.72	6.16861
603009	2017	C36	0.4823	0.191984	0.0966	3.50556	0.0118165	21.4294	0.331834	0.14048	0.307475	2.60689	0.1667	0	10.18	8.5	9.52	8.58	11.5	13.35	6.16861
603010	2015	C26	0.321048	0.0216231		1.24167	0.110574	20.8276	0.162052	0.178098	0.234995	0.338983	0.3333	0	10	7.53	9.95	8.24	7.48	18.27	6.90567
603010	2016	C26	0.321048	0.0291665	0.21	2.25833	0.0953794	21.0638	0.250388	0.393858	0.19962	3.34525	0.2857	0	9.97	7.24	10.25	8.28	7.16	16.94	13.5779
603010	2017	C26	0.321048	0.144013	0.6188	3.27222	0.072197	21.3159	0.391944	0.201067	0.164223	5.09719	0.2857	0	10.29	7.12	10.32	8.26	7.74	19.11	13.5779
603010	2018	C26	0.332433	0.0794305	0.3807	4.28611	0.0357881	21.4543	0.453611	0.176299	0.308844	3.18162	0.2857	0	10.62	7.01	10.4	8.24	8.36	21.57	12.5607
603016	2017	C38	0.5217	0	0.238	1.52222	0.0804721	20.6708	0.121559	0.005565	0.129306	4.27423	0.25	1	9.46	7.72	10.93	8.27	7.68	13.95	4.67656
603016	2018	C38	0.5244	0	0.05	2.53611	0.0486233	20.6871	0.117717	0.096451	0.13396	0.783554	0.3333	1	9.67	7.55	11.03	8.27	8.29	15.95	1.29406
603016	2019	C38	0.3933	0	2.19	3.55	0.08092	20.6833	0.108989	0.064298	0.145389	2.60067	0.3333	1	9.88	7.39	11.13	8.27	8.96	18.24	1.16545
603021	2016	C30	0.3504	0.169135	0.2665	1.71667	0.0406247	21.7173	0.488418	-0.04076	0.274386	0.82242	0	0	7.94	7.09	9.79	9.51	5.95	7.34	9.38613
603021	2017	C30	0.3504	0.2805	0.04	2.73056	0.0199536	21.8501	0.553147	0.126631	0.344841	0.753806	0	0	8.08	6.89	10.08	9.48	6.36	8.07	9.38613
603021	2018	C30	0.3504	0.222743	0.31	3.74444	0.0260655	21.7933	0.531838	0.022248	0.52162	2.84065	0	0	8.23	6.7	10.38	9.45	6.79	8.88	9.38613
603040	2019	C33	0.554245	0	1.65	2.93056	0.128966	20.6234	0.1048	0.115669	0.174175	3.05832	0.5	1	10.96	6.9	10.48	8.22	9.04	24.33	4.50613
603058	2017	C23	0.459	0	0.78	1.03611	0.173732	20.6746	0.097093	0.020348	0.242733	2.75933	0.2857	0	4.93	4.36	7.11	8.65	3.08	2.58	59.3665
603058	2018	C23	0.4569	0	0.18	2.05	0.142655	20.7301	0.069261	0.29103	0.260542	2.34526	0.3333	0	5.02	4.2	7.92	8.9	3.17	3.44	51.6926
603058	2019	C23	0.4643	0	0.34	3.06389	0.0540285	20.8844	0.080459	0.089053	0.222438	2.6467	0.2857	0	5.1	4.04	8.82	9.15	3.27	4.6	11.6441
603081	2018	C35	0.346525	0.0750934	1.32	1.72222	0.0624825	21.9139	0.477411	0.051711	0.0928016		0.375	1	10.62	7.01	10.4	8.24	8.36	21.57	2.44406
603088	2015	C35	0.537179	0		1.15278	-0.018051	20.2136	0.190597	-0.180948	0.250408	0.876864	0.2	0	10	7.53	9.95	8.24	7.48	18.27	7.63167
603088	2016	C35	0.537179	0.00304781	0.12	2.16944	0.117844	20.302	0.281934	0.233485	0.19904	2.05836	0.25	0	9.97	7.24	10.25	8.28	7.16	16.94	7.63167
603088	2017	C35	0.537179	0	1.3	3.18333	0.077187	20.4065	0.323062	0.314628	0.254466		0.5	0	10.29	7.12	10.32	8.26	7.74	19.11	6.60796
603088	2018	C35	0.537179	0	0.028	4.19722	0.111736	20.4916	0.335947	0.116825	0.222259	1.00852	0.25	0	10.62	7.01	10.4	8.24	8.36	21.57	2.58139
603088	2019	C35	0.537179	0	0.4	5.21111	0.0519473	20.5327	0.328755	0.097794	0.19441	1.68476	0.25	0	10.96	6.9	10.48	8.22	9.04	24.33	1.85545
603090	2017	C34	0.5932	0	0.18	1.35278	0.0192954	20.2136	0.225713	0.600187	0.192041	1.64718	0.25	0	9.46	7.72	10.93	8.27	7.68	13.95	5.53406
603090	2018	C34	0.5932	0	0.7834	2.36667	0.0404726	20.3135	0.263815	0.128254	0.178271	0.338545	0.2	0	9.67	7.55	11.03	8.27	8.29	15.95	5.53406
603090	2019	C34	0.5932	0.121903	1.58	3.38056	0.0348058	20.4364	0.318842	0.182153	0.229828	1.04725	0.5	1	9.88	7.39	11.13	8.27	8.96	18.24	4.71545
603108	2016	F51	0.275496	0.267365	0.31	1.62222	-0.0305443	22.1362	0.459059	0.329137	0.138008	2.10751	0	0	9.93	8.45	9.04	8.44	10.98	12.72	5.49572
603108	2017	F51	0.275496	0.237533	0.84	2.63611	-0.0123296	22.6869	0.614256	0.995118	0.106961	6.70987	0	0	10.18	8.5	9.52	8.58	11.5	13.35	4.26893
603108	2018	F51	0.276796	0.204927	0.2	3.65	0.0714442	22.7439	0.584933	0.381015	0.115098	1.46418	0	0	10.45	8.55	10.02	8.73	12.04	14.02	1.41216
603113	2018	C25	0.5008	0.0251725	0.04	1.66389	0.232417	22.6395	0.283937	0.324722	0.324443	2.34285	0.1111	0	8.23	6.7	10.38	9.45	6.79	8.88	12.8441
603113	2019	C25	0.5008	0.00848435	1.13	2.67778	0.0562457	22.8823	0.319639	-0.075136	0.262429	0.841908	0.125	0	8.38	6.51	10.69	9.41	7.26	9.77	2.94545
603131	2017	C34	0.710052	0.00330308	0.1034	1.58889	0.110735	20.627	0.269581	0.424843	0.137782	2.46995	0.5	0	10.18	8.5	9.52	8.58	11.5	13.35	1.96406
603131	2018	C34	0.643568	0.00813217	0.45	2.60278	0.0443386	21.0253	0.242094	0.212196	0.16162	4.52651	0.5	0	10.45	8.55	10.02	8.73	12.04	14.02	1.96406
603158	2016	C36	0.650034	0.00242172	0.0158	1.81111	0.0397606	20.9374	0.266387	0.240555	0.205917	1.94009	0.2	1	9.26	7.89	10.83	8.27	7.11	12.2	2.98406
603158	2017	C36	0.68436	0.0459541	-0.16	2.825	0.0969286	21.1441	0.310163	0.166824	0.221165	1.19428	0.1667	1	9.46	7.72	10.93	8.27	7.68	13.95	2.98406
603158	2018	C36	0.64746	0.10329	0.04	3.83889	0.0797029	21.2019	0.339208	0.126498	0.285045	1.17249	0.1429	1	9.67	7.55	11.03	8.27	8.29	15.95	2.98406
603158	2019	C36	0.6509	0.182373	0.57	4.85278	0.0435932	21.6206	0.48425	0.014906	0.227472	1.3656	0.1429	1	9.88	7.39	11.13	8.27	8.96	18.24	0.745455
603159	2017	C35	0.6179	0.0726567	-0.67	1.40556	0.05653	20.2136	0.281494	0.217245	0.316875		0	0	10.18	8.5	9.52	8.58	11.5	13.35	3.58861
603159	2018	C35	0.6179	0.0900008	-0.45	2.41944	0.0981306	20.2136	0.252662	0.110652	0.301255	2.10514	0	0	10.45	8.55	10.02	8.73	12.04	14.02	3.58861
603161	2018	C36	0.4797	0.0773841	0.0186	1	6.94219e-05	21.9185	0.62275	0.500919	0.333451	0.795269	0	0	9.67	7.55	11.03	8.27	8.29	15.95	4.17406
603161	2019	C36	0.4797	0.120173	0.76	2.01389	0.102264	21.9443	0.620276	0.179527	0.383511	1.33115	0	0	9.88	7.39	11.13	8.27	8.96	18.24	3.42545
603178	2018	C36	0.718158	0.26653	0.35	1.78611	0.101909	21.4634	0.576575	-0.168074	0.329095	1.19847	0.25	0	10.62	7.01	10.4	8.24	8.36	21.57	14.4786
603179	2019	C36	0.5089	0.114489	0.43	2.83056	-0.0102646	22.2938	0.639763	-0.108475	0.220565	1.4322	0.0833	1	9.88	7.39	11.13	8.27	8.96	18.24	1.40545
603185	2019	C35	0.6841	0.0641231	0.74	1.02222	-0.0329918	21.7394	0.381901	0.178437	0.217978	2.81239	0.4286	1	9.88	7.39	11.13	8.27	8.96	18.24	3.71712
603188	2017	C26	0.247219	0.0293623	0.22	3.35833	0.114846	22.2264	0.161437	0.064726	0.384423	3.33421	0	0	9.46	7.72	10.93	8.27	7.68	13.95	26.9221
603188	2018	C26	0.293225	0.0798562	-0.41	4.37222	0.121526	22.2845	0.345126	-0.147709	0.48515	1.06835	0	0	9.67	7.55	11.03	8.27	8.29	15.95	19.2993
603218	2017	C34	0.732848	0	0.2533	1.02222	0.0513581	22.0365	0.255905	0.144409	0.205613	2.75562	0.25	1	10.29	7.12	10.32	8.26	7.74	19.11	4.9525
603218	2018	C34	0.727844	0	1.55	2.03611	0.0508573	22.1208	0.265974	0.283468	0.189769	2.00773	0.25	1	10.62	7.01	10.4	8.24	8.36	21.57	0.945937
603218	2019	C34	0.72508	0	-0.12	3.05	0.128638	22.6085	0.462181	0.48296	0.169946	0.451782	0.25	1	10.96	6.9	10.48	8.22	9.04	24.33	0.315454
603222	2015	C27	0.620791	0	0.0416	0.933333	0.103628	20.5537	0.110214	-0.081322	0.212174	1.5563	0.1667	0	10	7.53	9.95	8.24	7.48	18.27	3.07329
603222	2016	C27	0.620791	0	0.3058	1.89722	0.0781807	20.6425	0.12303	0.003975	0.182088	1.00911	0.3333	0	9.97	7.24	10.25	8.28	7.16	16.94	3.88322
603222	2017	C27	0.620791	0.102863	1.1857	2.91111	0.0422207	21.1775	0.41058	0.338649	0.161236	3.88224	0.2857	0	10.29	7.12	10.32	8.26	7.74	19.11	3.88322
603222	2018	C27	0.620791	0.127068	1.08	3.925	0.0583515	21.477	0.507448	0.157461	0.323418	4.76019	0.25	0	10.62	7.01	10.4	8.24	8.36	21.57	3.88322
603225	2018	C28	0.453349	0.178229	0.25	1.72778	0.05704	23.5664	0.519927	0.422217	0.449919	1.46735	0.2857	0	10.62	7.01	10.4	8.24	8.36	21.57	3.9482
603225	2019	C28	0.397132	0.174017	0.3685	2.74167	0.0796725	23.8544	0.490831	0.045606	0.546534	0.792458	0.2222	0	10.96	6.9	10.48	8.22	9.04	24.33	3.9482
603278	2018	C33	0.5942	0.0538246	0.2765	1.14722	0.100311	21.8877	0.523481	0.294065	0.272532	1.2456	0.1429	1	8.23	6.7	10.38	9.45	6.79	8.88	5.43941
603278	2019	C33	0.5977	0.0514351	0.0818	2.16111	0.0484069	22.1249	0.5804	0.119149	0.327602	0.876543	0.125	1	8.38	6.51	10.69	9.41	7.26	9.77	2.22288
603286	2018	C36	0.453934	0.139216	0.26	1.53333	0.0567723	20.2646	0.312162	0.121362	0.351995	1.67975	0.5	1	9.67	7.55	11.03	8.27	8.29	15.95	2.83406
603335	2018	C36	0.501103	0.0660109	0.2	1.55278	0.082223	20.5	0.249355	0.018944	0.133634	1.55086	0.25	0	10.56	8.15	11.05	9.5	8.56	17	5.46455
603335	2019	C36	0.501103	0.109006	0.77	2.56667	0.124729	20.5612	0.283432	0.026515	0.107184	1.72529	0.2857	1	10.92	8.23	11.26	9.49	9.08	19.04	5.46455
603348	2019	C33	0.678502	0.0959571	0.59	1.70556	0.0597154	22.0922	0.423098	-0.050892	0.34791	1.39687	0.0909	1	10.92	8.23	11.26	9.49	9.08	19.04	1.71545
603365	2018	C17	0.39015	0	0.2544	1.12778	0.0865968	21.741	0.20949	0.104388	0.137204	0.868331	0.5	1	10.45	8.55	10.02	8.73	12.04	14.02	2.42288
603365	2019	C17	0.39015	0	0.0986	2.14167	0.0832057	21.7632	0.192318	0.104124	0.140103	0.30814	0.5	1	10.71	8.6	10.55	8.88	12.6	14.72	2.42288
603385	2018	C30	0.296526	0.0430551	0.23	1.76389	-0.0131968	22.2078	0.248913	0.055238	0.234597	3.02893	0.1667	0	6.69	6.79	9.77	6.38	4.85	6.79	5.69858
603385	2019	C30	0.300054	0.0146727	1.32	2.77778	0.0475335	22.2858	0.255909	0.106973	0.275968	4.78121	0.1818	0	6.84	6.69	10.3	6.29	5.13	7.62	3.00613
603389	2017	C21	0.661993	0	0.83	1.05833	0.036388	20.795	0.174724	0.019131	0.11335	8.26164	0.25	1	9.46	7.72	10.93	8.27	7.68	13.95	16.1624
603389	2018	C21	0.661993	0	0.63	2.07222	-0.0836262	20.6714	0.183553	-0.271752	0.1355	2.2501	0.2857	1	9.67	7.55	11.03	8.27	8.29	15.95	14.2607
603456	2015	C27	0.5375	0.0764566		1.24167	0.0421338	21.9278	0.2457	0.123078	0.423751	1.02981	0.3333	0	10	7.53	9.95	8.24	7.48	18.27	4.34051
603456	2016	C27	0.5375	3.33466e-05	0.17	2.25833	0.0455669	21.8215	0.144061	0.144454	0.477081	1.34187	0.125	0	9.97	7.24	10.25	8.28	7.16	16.94	6.80729
603456	2017	C27	0.5318	0.00831717	0.46	3.27222	0.0777089	21.8683	0.146943	0.038873	0.454043	2.67226	0.125	0	10.29	7.12	10.32	8.26	7.74	19.11	5.97007
603456	2018	C27	0.475794	0.00968256	0.0018	4.28611	0.0801179	21.9187	0.159402	0.084303	0.419306	12.0272	0.1429	0	10.62	7.01	10.4	8.24	8.36	21.57	3.99202
603456	2019	C27	0.4158	0.0730341	0.28	5.3	0.118657	22.2645	0.387969	0.083014	0.420481	0.947894	0.1429	0	10.96	6.9	10.48	8.22	9.04	24.33	2.46678
603500	2018	C37	0.692416	0.0108912	0.08	1.34167	0.12914	20.6379	0.082308	0.134303	0.123785	1.01697	0.625	0	10.62	7.01	10.4	8.24	8.36	21.57	4.13941
603500	2019	C37	0.692549	0	1.88	2.35556	0.0413837	20.6825	0.066912	-0.01298	0.116724	3.5953	0.625	0	10.96	6.9	10.48	8.22	9.04	24.33	3.85288
603515	2017	C38	0.7675	0.0174064	0.34	1.38611	0.15927	22.5648	0.423653	0.270313	0.173708	2.50007	0.25	0	10.18	8.5	9.52	8.58	11.5	13.35	5.40312
603515	2018	C38	0.7675	0.027021	1.68	2.4	0.0846876	22.7157	0.408497	0.15047	0.143176	2.27795	0.2	0	10.45	8.55	10.02	8.73	12.04	14.02	5.40312
603520	2016	C27	0.41234	0.229203	0.11	0.933333	0.0040558	21.3617	0.563239	-0.032652	0.342352	0.960401	0.2	1	9.97	7.24	10.25	8.28	7.16	16.94	4.76007
603520	2017	C27	0.41234	0.202679	-0.44	1.83889	0.00899214	21.4231	0.566677	0.056459	0.379386	4.00352	0.1818	1	10.29	7.12	10.32	8.26	7.74	19.11	4.76007
603520	2018	C27	0.41234	0.281243	0.5	2.85278	0.0625529	21.8439	0.699044	0.252528	0.315218	2.58688	0.125	0	10.62	7.01	10.4	8.24	8.36	21.57	3.75202
603520	2019	C27	0.41254	0.300128	1.7	3.86667	0.0708119	21.9717	0.704805	0.469831	0.313073	3.18077	0.125	0	10.96	6.9	10.48	8.22	9.04	24.33	0.446781
603535	2018	G59	0.5606	0	0.66	1.41667	0.0517403	21.355	0.202242	0.078656	0.181955	0.699979	0.25	0	10.56	8.15	11.05	9.5	8.56	17	4.49905
603535	2019	G59	0.5606	0	1.13	2.43056	0.0938107	21.4551	0.229249	0.070452	0.157947		0.5	0	10.92	8.23	11.26	9.49	9.08	19.04	1.91792
603567	2016	C27	0.6783	0.222777	-0.08	1.71389	0.00246543	22.5825	0.32908	0.153481	0.174747	2.41281	0.25	1	6.14	5.97	6.16	7.71	5.25	5.61	0.55271
603567	2017	C27	0.6783	0.203309	0.51	2.72778	0.123901	22.6528	0.320489	0.311674	0.174887	0.811512	0.1667	1	6.34	5.9	6.95	7.71	5.53	6.99	0.315454
603567	2018	C27	0.6804	0.240774	0.12	3.74167	0.0449042	22.8252	0.390941	-0.113378	0.172507	1.51544	0.1667	1	6.54	5.84	7.84	7.72	5.82	8.7	0.315454
603568	2016	N77	0.66405	0	0.07	1.61944	0.127253	21.9361	0.429711	0.026825	0.0274961	2.17057	0.5	1	9.97	7.24	10.25	8.28	7.16	16.94	6.54547
603578	2018	C30	0.6264	0	0.0092	1.84722	-0.0153999	20.2696	0.150424	0.092873	0.123339	1.61784	0.2	0	10.62	7.01	10.4	8.24	8.36	21.57	6.00613
603578	2019	C30	0.6264	0.0214871	0.15	2.86111	0.232417	20.6523	0.320232	0.040763	0.0750353	0.470807	0.2	0	10.96	6.9	10.48	8.22	9.04	24.33	6.00613
603579	2017	C35	0.47502	0.0685827	0.97	0.983333	0.128554	21.5059	0.36758	0.492555	0.168508	2.92599	0.4	0	10.18	8.5	9.52	8.58	11.5	13.35	7.09545
603579	2018	C35	0.48718	0.0484582	0.3392	1.99722	0.120616	21.4965	0.308596	0.196892	0.170535	2.54829	0.4	0	10.45	8.55	10.02	8.73	12.04	14.02	7.09545
603579	2019	C35	0.48718	2.83427e-05	0.3376	3.01111	0.181389	21.624	0.337188	0.007956	0.10844	4.59431	0.3333	0	10.71	8.6	10.55	8.88	12.6	14.72	7.09545
603595	2018	C39	0.633	0.211178	0.0726	1.49167	0.132612	21.0905	0.390495	0.200999	0.369264	1.66256	0.1667	0	10.62	7.01	10.4	8.24	8.36	21.57	16.4165
603595	2019	C39	0.5911	0.223573	0.5	2.50556	0.0135928	21.3572	0.437207	-0.242564	0.271103	2.28569	0.1667	0	10.96	6.9	10.48	8.22	9.04	24.33	9.61712
603615	2018	C29	0.6881	0	0.01	1.90556	0.0668135	21.1041	0.079777	0.058922	0.242469	0.608932	0.3333	1	9.87	5.34	10.79	9.75	13.39	12.46	3.58782
603615	2019	C29	0.6749	0	1.406	2.91944	0.0895713	21.168	0.117191	0.031614	0.317251	1.16634	0.25	1	10.26	5.17	11.07	9.77	15.28	14.07	3.58782
603617	2018	C34	0.64969	0.154007	0.2851	1.51667	0.120296	20.5538	0.378414	0.102501	0.182919	0.987305	0.2	0	10.62	7.01	10.4	8.24	8.36	21.57	2.50546
603617	2019	C34	0.6908	0.119793	0.08	2.53056	0.0755536	20.6318	0.35166	0.055592	0.164819	1.12907	0.2	0	10.96	6.9	10.48	8.22	9.04	24.33	2.50546
603618	2016	C38	0.251145	0.115559	0.39	1.89722	-0.0554356	22.1025	0.430347	0.101192	0.0813377	3.27318	0	0	9.97	7.24	10.25	8.28	7.16	16.94	2.58656
603629	2019	C33	0.676349	0.160712	0.63	1.03333	0.0308672	21.4154	0.508351	0.016089	0.144389	1.38493	0.4286	1	9.88	7.39	11.13	8.27	8.96	18.24	1.60288
603630	2018	C26	0.6086	0	0.07	1.82778	0.0121217	21.4139	0.099463	-0.017309	0.0300185	1.03614	0.5	1	10.56	8.15	11.05	9.5	8.56	17	1.22218
603638	2019	C35	0.5929	0.0945246	0.8876	2.98611	0.0726012	21.7023	0.248168	0.413257	0.295796	4.72544	0.5714	1	8.38	6.51	10.69	9.41	7.26	9.77	0.465455
603639	2017	C26	0.653716	0.0113279		0.980556	-0.0260103	21.5541	0.296285	0.54982	0.14464	0.433376	0.1667	0	8.08	6.89	10.08	9.48	6.36	8.07	1.29782
603639	2018	C26	0.648209	0.0752421	-1.42	1.99444	0.0756469	21.8956	0.394173	0.378781	0.138592	3.53323	0.2	0	8.23	6.7	10.38	9.45	6.79	8.88	1.29782
603657	2019	C29	0.647067	0	1.11	1.44167	0.126704	20.7194	0.124608	0.110005	0.120975	2.37454	0.2	0	10.96	6.9	10.48	8.22	9.04	24.33	0.39712
603665	2018	C17	0.594555	0.0543783	0.1975	1.82778	0.0434296	21.0116	0.243354	0.180028	0.231503	1.98711	0.25	1	10.62	7.01	10.4	8.24	8.36	21.57	0.315454
603677	2017	C38	0.483332	0.0562784	0.64	0.933333	-0.0461376	21.0548	0.36304	0.15629	0.201921	2.94	0.5	0	10.29	7.12	10.32	8.26	7.74	19.11	2.70545
603677	2018	C38	0.481682	0.145302	0.72	1.925	0.0385228	21.4183	0.480529	0.0689	0.201881	3.33389	0.5714	0	10.62	7.01	10.4	8.24	8.36	21.57	2.70545
603677	2019	C38	0.487869	0.00844867	1.67	2.93889	0.0641951	21.297	0.394918	0.206396	0.27659	11.2028	0.4286	1	10.96	6.9	10.48	8.22	9.04	24.33	2.70545
603678	2015	C39	0.513	0.156279	0.32	0.941667	0.0487807	21.2242	0.310918	0.21706	0.0850886	2.74914	0.1667	0	8.96	6.65	9.64	9.74	7.07	9.18	9.43425
603678	2016	C39	0.4686	0.0821216		1.95833	0.0533378	21.801	0.196429	0.385675	0.0641848	0.964197	0.2	0	9.15	5.71	10.25	9.73	10.29	9.77	9.43425
603678	2017	C39	0.4686	0.0783817	-1.35	2.97222	0.0260207	21.9213	0.229235	0.256646	0.170817	0.833093	0.2	0	9.5	5.52	10.52	9.74	11.74	11.03	5.54213
603678	2018	C39	0.4733	0.106756	0.43	3.98611	0.0353829	22.0466	0.246674	0.072142	0.167644	1.76599	0.1667	0	9.87	5.34	10.79	9.75	13.39	12.46	2.77077
603678	2019	C39	0.4327	0.0720631	0.55	5	0.0525604	22.2086	0.279781	0.269246	0.151872	0.624143	0.2	0	10.26	5.17	11.07	9.77	15.28	14.07	1.98765
603679	2018	C38	0.4513	0.0321907	0.3246	1.55	-0.043138	20.5618	0.313569	0.096229	0.0736665	0.972517	0.1429	1	7.45	6	8.72	8.1	6.86	7.95	5.59406
603679	2019	C38	0.4465	0.076349	0.9327	2.56389	-0.0610563	20.9349	0.442559	0.352087	0.0730051	3.40323	0.1429	1	7.65	5.85	9.02	8.1	7.25	8.65	4.89545
603680	2018	C37	0.6631	0.145507	0.26	0.933333	0.0566031	22.7489	0.496725	0.101057	0.0978524	6.52126	0.0833	0	9.67	7.55	11.03	8.27	8.29	15.95	3.21406
603680	2019	C37	0.6633	0.251734	0.5	1.86667	-0.0151345	22.9465	0.547361	0.162508	0.122291	0.891382	0.0833	0	9.88	7.39	11.13	8.27	8.96	18.24	1.44545
603700	2019	C40	0.4556	0	0.49	0.952778	0.0821639	21.2542	0.267286	0.332078	0.0506268	2.92596	0.5	0	10.96	6.9	10.48	8.22	9.04	24.33	0.765454
603706	2019	D45	0.623494	0	0.71	1.5	0.103256	21.0716	0.178027	0.077011	0.196322	2.25988	0.2	0	4.43	2.03	5.97	6.7	8.04	3.74	4.17288
603709	2018	C21	0.716999	0	1.572	0.933333	0.0712204	20.6371	0.347724	0.131997	0.234525	3.11862	0.2	1	10.62	7.01	10.4	8.24	8.36	21.57	6.41653
603713	2019	G58	0.459415	0.0467085	0.3	1.48889	0.0827186	21.6668	0.425562	0.3559	0.247925	1.22945	0.2	1	10.71	8.6	10.55	8.88	12.6	14.72	0.315454
603726	2017	C29	0.5753	0.0550866	0.24	1.71944	-0.0124776	20.9698	0.361118	0.685697	0.295672	1.57794	0.25	0	10.29	7.12	10.32	8.26	7.74	19.11	3.14406
603726	2018	C29	0.5753	0.113053	0.5	2.73333	0.0100621	21.0668	0.374668	0.200384	0.295941	2.68301	0.25	0	10.62	7.01	10.4	8.24	8.36	21.57	3.14406
603730	2018	C36	0.664286	0.135817	0.25	1.44722	0.140276	22.3602	0.353593	0.316112	0.178452	0.936495	0.5	0	10.45	8.55	10.02	8.73	12.04	14.02	6.23545
603767	2018	C36	0.570912	0	0.48	1.57222	0.0174759	21.3315	0.230763	0.003857	0.346844	2.66432	0	0	10.62	7.01	10.4	8.24	8.36	21.57	2.67545
603767	2019	C36	0.556942	0	0.25	2.58611	0.0356819	21.3676	0.241536	0.070521	0.329963	1.19404	0	0	10.96	6.9	10.48	8.22	9.04	24.33	2.67545
603777	2017	F52	0.652019	0	-0.02	1.23611	0.0510687	21.8224	0.364764	0.123544	0.176815	12.0272	0.2857	0	10.18	8.5	9.52	8.58	11.5	13.35	3.71323
603777	2018	F52	0.664187	0	0.3417	2.25	0.0256044	21.7675	0.347671	0.070091	0.186754	2.63259	0.2857	0	10.45	8.55	10.02	8.73	12.04	14.02	3.40216
603788	2018	C36	0.4964	0	-1.42	4.00278	0.109297	21.536	0.14097	0.067134	0.0777108	0.709652	0.5	0	10.62	7.01	10.4	8.24	8.36	21.57	3.25406
603788	2019	C36	0.5121	0	0.78	5.01667	0.152347	21.499	0.146626	-0.267617	0.0713303	1.69846	0.5	0	10.96	6.9	10.48	8.22	9.04	24.33	1.81545
603797	2018	N77	0.6976	0.0554046	0.47	1.74167	0.0544536	22.0557	0.696504	0.361681	0.00315563	1.92847	0	0	10.56	8.15	11.05	9.5	8.56	17	4.74547
603797	2019	N77	0.6536	0.018543	0.58	2.75556	0.0768202	22.4083	0.71099	0.94113	0.00315563	0.664985	0	0	10.92	8.23	11.26	9.49	9.08	19.04	4.74547
603809	2018	C36	0.4148	0.0877648	0.45	1.10556	0.127121	21.6156	0.319746	0.104435	0.367442	2.42609	0.2	0	7.45	6	8.72	8.1	6.86	7.95	2.77406
603810	2019	C26	0.4669	0	0.43	1.30556	0.0795408	21.1543	0.283932	-0.342407	0.207348	1.61872	0.25	0	9.88	7.39	11.13	8.27	8.96	18.24	9.12712
603816	2017	C21	0.64247	0.00472495	0.2014	1.23056	0.17318	22.6044	0.386344	0.390217	0.176316	0.863738	0.1	0	10.29	7.12	10.32	8.26	7.74	19.11	6.13933
603816	2018	C21	0.564078	0.0114404	0.34	2.24444	0.0961429	23.0746	0.522792	0.37607	0.138821	2.35296	0.1111	0	10.62	7.01	10.4	8.24	8.36	21.57	6.13933
603816	2019	C21	0.566865	0.0234066	1.98	3.25833	0.173258	23.2296	0.486088	0.209491	0.151259	2.24478	0.1	0	10.96	6.9	10.48	8.22	9.04	24.33	6.13933
603825	2018	I64	0.572	0.21088	0.2638	1.43333	-0.0725402	22.5498	0.783835	0.308074	0.00494161	1.56713	0.0833	1	9.7	5.58	8.03	4.55	14.52	18.41	3.85967
603866	2016	C14	0.7675	0	0.49	1.04167	0.219574	21.5844	0.130501	0.289526	0.415718	2.46476	0.5	0	6.75	5.52	7.64	8.33	7.03	5.25	5.28402
603866	2017	C14	0.7446	0	0.21	2.05556	0.185214	21.9836	0.105109	0.234226	0.313136	2.4279	0.5	0	6.81	5.27	7.99	8.31	7.24	5.73	5.28402
603866	2018	C14	0.7446	0	0.6061	3.06944	0.205398	22.0869	0.125077	0.184699	0.326525	4.23499	0.3333	0	6.87	5.03	8.35	8.3	7.46	6.26	5.28402
603866	2019	C14	0.6984	0	0.04	4.08333	0.171197	22.3692	0.278226	0.16769	0.297827	0.425438	0.5	0	6.93	4.8	8.72	8.28	7.68	6.84	2.30951
603878	2017	C31	0.3976	0.00780146	-0.65	1.04722	0.000573606	21.6647	0.209737	0.101423	0.16375	0.390329	0.2857	0	9.46	7.72	10.93	8.27	7.68	13.95	9.00068
603878	2018	C31	0.3928	0.027742	1.11	2.06111	0.0190916	21.7823	0.249324	0.36879	0.160914	1.54287	0.2857	0	9.67	7.55	11.03	8.27	8.29	15.95	5.47858
603878	2019	C31	0.3928	0.0511406	0.8	3.075	0.0147569	21.865	0.241901	0.161737	0.151993	0.891216	0.2857	0	9.88	7.39	11.13	8.27	8.96	18.24	1.03613
603879	2018	C26	0.3645	0	0.54	1.56944	0.0459056	20.2136	0.105467	0.087807	0.0876743	2.0654	0.25	0	9.87	5.34	10.79	9.75	13.39	12.46	4.96782
603879	2019	C26	0.3667	0.0245017	0.12	2.58333	0.0291449	20.2136	0.077048	-0.295113	0.0925231	4.20565	0.25	0	10.26	5.17	11.07	9.77	15.28	14.07	4.96782
603896	2018	C27	0.5125	0.0335704	0.54	1.66667	0.143944	20.8985	0.173549	0.38244	0.177118	0.947614	0.2857	1	10.62	7.01	10.4	8.24	8.36	21.57	1.38524
603896	2019	C27	0.5106	0.00745832	0.061	2.68056	0.155072	21.0165	0.125534	0.069032	0.152789	1.60566	0.25	1	10.96	6.9	10.48	8.22	9.04	24.33	0.373219
603917	2018	C35	0.4881	0.0121181	0.83	1.08889	0.00572688	20.9366	0.263858	0.129958	0.201149	2.54299	0.5	1	10.62	7.01	10.4	8.24	8.36	21.57	3.37941
603917	2019	C35	0.4881	0.0229685	0.4841	2.10278	0.0792535	20.9917	0.257643	0.002283	0.285418	1.25884	0.4444	1	10.96	6.9	10.48	8.22	9.04	24.33	0.72288
603926	2018	C36	0.443	0.00267645	0.63	1.66667	0.0665573	21.4258	0.401804	0.133979	0.282666	6.00344	0.125	1	10.62	7.01	10.4	8.24	8.36	21.57	0.781392
603926	2019	C36	0.4451	0.0465124	0.77	2.68056	0.116666	21.4481	0.442224	0.512007	0.254093	0.928315	0.1429	1	10.96	6.9	10.48	8.22	9.04	24.33	0.315454
603963	2019	C27	0.405	0	0.08	2.30556	0.0130562	20.2136	0.166936	-0.266906	0.143069	3.40211	0.1667	1	4.61	5.1	5.9	7.28	5.17	1.38	1.91322
603987	2017	C35	0.261487	0	1.38	1.125	0.114359	21.1949	0.162973	0.109817	0.427351	10.4391	0	0	10.18	8.5	9.52	8.58	11.5	13.35	2.53656
603987	2018	C35	0.269185	0.0929046	-1.42	2.13889	0.144495	21.5	0.25115	0.154134	0.32368	3.46547	0	0	10.45	8.55	10.02	8.73	12.04	14.02	2.16406
603987	2019	C35	0.272147	0.117038	0.32	3.15278	0.0680074	22.0503	0.284465	0.25299	0.244491	1.3684	0	0	10.71	8.6	10.55	8.88	12.6	14.72	0.445455
603988	2015	C38	0.72	0		1.17222	0.0225964	20.5081	0.211651	-0.163797	0.096474	0.639335	0.25	1	9.3	8.27	10.44	8.25	8.22	15.46	10.7117
603988	2016	C38	0.72	0	0.19	2.18889	0.0369551	20.544	0.2271	-0.153991	0.0790062	2.66313	0.25	1	9.26	7.89	10.83	8.27	7.11	12.2	11.9562
603988	2017	C38	0.72	0	0.67	3.20278	0.0560642	20.6271	0.265544	0.315426	0.0611017	1.49931	0.2	1	9.46	7.72	10.93	8.27	7.68	13.95	11.5225
603988	2018	C38	0.6422	0	1.17	4.21667	0.0570223	20.6822	0.299901	0.393356	0.0633013	1.51449	0.2	1	9.67	7.55	11.03	8.27	8.29	15.95	6.97594
603997	2017	C36	0.7285	0.0177987	0.49	2.875	0.117531	21.508	0.196911	0.297893	0.200314	1.83599	0	0	10.29	7.12	10.32	8.26	7.74	19.11	15.9541
603997	2018	C36	0.7493	0.038244	0.06	3.88889	0.182751	21.6529	0.245676	0.131054	0.193024	3.45757	0	0	10.62	7.01	10.4	8.24	8.36	21.57	15.9541
603997	2019	C36	0.619751	0.140703	1.14	4.90278	0.0665772	23.5892	0.719956	1.50663	0.191389	6.02622	0		10.96	6.9	10.48	8.22	9.04	24.33	5.54545
